# Supplementary material for: ﻿Two new genera and five new species of Corinnidae Karsch, 1880 (Arachnida, Araneae) from China and Vietnam
Source: Zookeys. 2023 May 30;1165:17–42. doi: 10.3897/zookeys.1165.102672 (PMC10245289; doi:10.3897/zookeys.1165.102672)
Supplement: XML Treatment for Allomedmassa tamdao [file zookeys.1165.102672-treatment2.xml]

<!DOCTYPE tp:taxon-treatment
  PUBLIC "-//TaxonX//DTD Taxonomic Treatment Publishing DTD v0 20100105//EN" "tax-treatment-NSO.dtd">
<tp:taxon-treatment xmlns:tp="http://www.plazi.org/taxpub"><tp:treatment-meta><kwd-group><label>Taxon classification</label><kwd>
                <named-content content-type="kingdom">Animalia</named-content>
              </kwd><kwd>
                <named-content content-type="order">Araneae</named-content>
              </kwd><kwd>
                <named-content content-type="family">Corinnidae</named-content>
              </kwd></kwd-group><mixed-citation publication-type="journal"><person-group><name><surname>Lu</surname><given-names>Ying</given-names></name><name><surname>Chu</surname><given-names>Chang</given-names></name><name><surname>Lin</surname><given-names>Zixuan</given-names></name><name><surname>Pham</surname><given-names>Dinh-Sac</given-names></name><name><surname>Li</surname><given-names>Shuqiang</given-names></name><name><surname>Yao</surname><given-names>Zhiyuan</given-names></name></person-group><article-title>﻿Two new genera and five new species of <tp:taxon-name><tp:taxon-name-part taxon-name-part-type="family">Corinnidae</tp:taxon-name-part></tp:taxon-name> Karsch, 1880 (<tp:taxon-name><tp:taxon-name-part taxon-name-part-type="class">Arachnida</tp:taxon-name-part></tp:taxon-name>, <tp:taxon-name><tp:taxon-name-part taxon-name-part-type="order">Araneae</tp:taxon-name-part></tp:taxon-name>) from China and Vietnam</article-title><source>Zookeys</source><day>30</day><month>05</month><year>2023</year><volume>1165</volume><fpage>17</fpage><lpage>42</lpage><pub-id pub-id-type="doi">10.3897/zookeys.1165.102672</pub-id></mixed-citation></tp:treatment-meta><tp:nomenclature><label>﻿</label><tp:taxon-name>
              <object-id xmlns:xlink="http://www.w3.org/1999/xlink" content-type="arpha" xlink:type="simple">D0DA4820-1270-5F91-A6A3-28560D96FE28</object-id>
              <tp:taxon-name-part taxon-name-part-type="genus" reg="Allomedmassa">Allomedmassa</tp:taxon-name-part>
              <tp:taxon-name-part taxon-name-part-type="species" reg="tamdao">tamdao</tp:taxon-name-part>
              <object-id xmlns:xlink="http://www.w3.org/1999/xlink" content-type="zoobank" xlink:type="simple">https://zoobank.org/B2D688F7-0B2D-4EAA-942E-F457CFE8F483</object-id>
            </tp:taxon-name><tp:taxon-authority>Lu &amp; Li</tp:taxon-authority><tp:taxon-status xmlns:xlink="http://www.w3.org/1999/xlink" xlink:type="simple">sp. nov.</tp:taxon-status><xref ref-type="fig" rid="F1">Figs 1</xref><xref ref-type="fig" rid="F2">, 2</xref></tp:nomenclature><tp:treatment-sec sec-type="type material" id="SECID0EBHAE"><title>Type material.</title><p><bold><italic>Holotype</italic></bold>: 1♂ (<named-content xmlns:xlink="http://www.w3.org/1999/xlink" content-type="dwc:institutional_code" xlink:title="Institute of Zoology, Chinese Academy of Sciences" xlink:href="http://grbio.org/institution/institute-zoology-chinese-academy-sciences" xlink:type="simple">IZCAS</named-content>-Ar 44416), <bold>Vietnam</bold>, Vinh Phuc, Tam Dao National Park, <named-content xmlns:xlink="http://www.w3.org/1999/xlink" content-type="dwc:verbatimCoordinates" xlink:type="simple"><named-content content-type="geo-json" specific-use="{&#34;type&#34;:&#34;Point&#34;,&#34;coordinates&#34;:[105.616800,21.490467]}" id="NCID0EWHAE" xlink:type="simple">21°29.428′N, 105°37.008′E</named-content></named-content>, 1077 m, Sieving in leaf litter, 21 August 2007, D.S. Pham leg.</p></tp:treatment-sec><tp:treatment-sec sec-type="etymology" id="SECID0E2HAE"><title>Etymology.</title><p>The specific name refers to the type locality and is a noun in apposition.</p></tp:treatment-sec><tp:treatment-sec sec-type="diagnosis" id="SECID0EAIAE"><title>Diagnosis.</title><p>The new species resembles <italic><tp:taxon-name><tp:taxon-name-part taxon-name-part-type="genus" reg="Allomedmassa">A.</tp:taxon-name-part><tp:taxon-name-part taxon-name-part-type="species" reg="bifurca">bifurca</tp:taxon-name-part></tp:taxon-name></italic> Jin, Zhang &amp; Zhang, 2019 (cf. Figs <xref ref-type="fig" rid="F1">1</xref>, <xref ref-type="fig" rid="F2">2</xref> and <xref ref-type="bibr" rid="B5">Jin et al. 2019</xref>: 462, figs 3A–G, 4A–C) in that the males have a similar triangular prolateral tibial tubercle (Fig. <xref ref-type="fig" rid="F1">1A</xref>). Males can be distinguished by the slightly curved and spine-shaped embolus, which is more slender (Fig. <xref ref-type="fig" rid="F1">1B</xref>; vs. S-shaped embolus, strong, with fine dorsal branch near tip, originating from the base of the embolus and shorter than the embolus), by the tegulum being slightly convex on the retrolateral side (Fig. <xref ref-type="fig" rid="F1">1C</xref>; vs. tegulum strongly convex on the retrolateral side), and by the retrolateral tibial apophysis strong, with a wide base and a sharp, strongly curved tip (Fig. <xref ref-type="fig" rid="F1">1A–C</xref>; vs. retrolateral tibial apophysis relatively slender, spine-shaped and slightly curved). Female unknown.</p><fig id="F1" position="float" orientation="portrait"><object-id xmlns:xlink="http://www.w3.org/1999/xlink" content-type="doi" xlink:type="simple">10.3897/zookeys.1165.102672.figure1</object-id><object-id xmlns:xlink="http://www.w3.org/1999/xlink" content-type="arpha" xlink:type="simple">597F673F-F9B1-5B1D-9A3F-C5F83012E40C</object-id><label>Figure 1.</label><caption><p><italic><tp:taxon-name><tp:taxon-name-part taxon-name-part-type="genus" reg="Allomedmassa">Allomedmassa</tp:taxon-name-part><tp:taxon-name-part taxon-name-part-type="species" reg="tamdao">tamdao</tp:taxon-name-part></tp:taxon-name></italic> sp. nov., holotype male <bold>A–C</bold> palp <bold>A</bold> prolateral view <bold>B</bold> ventral view <bold>C</bold> retrolateral view. Abbreviations: E = embolus, PTT = prolateral tibial tubercle, RTA = retrolateral tibial apophysis, SD = sperm duct, ST = subtegulum. Scale bar: 0.20 mm.</p></caption><graphic xmlns:xlink="http://www.w3.org/1999/xlink" xlink:href="zookeys-1165-017_article-102672__-g001.jpg" position="float" orientation="portrait" xlink:type="simple" id="oo_856757.jpg"><uri content-type="original_file" xlink:type="simple">https://binary.pensoft.net/fig/856757</uri></graphic></fig><fig id="F2" position="float" orientation="portrait"><object-id xmlns:xlink="http://www.w3.org/1999/xlink" content-type="doi" xlink:type="simple">10.3897/zookeys.1165.102672.figure2</object-id><object-id xmlns:xlink="http://www.w3.org/1999/xlink" content-type="arpha" xlink:type="simple">E9C309C4-7A37-549F-BEAD-C5E5BA85D7CE</object-id><label>Figure 2.</label><caption><p><italic><tp:taxon-name><tp:taxon-name-part taxon-name-part-type="genus" reg="Allomedmassa">Allomedmassa</tp:taxon-name-part><tp:taxon-name-part taxon-name-part-type="species" reg="tamdao">tamdao</tp:taxon-name-part></tp:taxon-name></italic> sp. nov., holotype male <bold>A, B</bold> habitus <bold>A</bold> dorsal view <bold>B</bold> ventral view. Scale bar: 1.00 mm.</p></caption><graphic xmlns:xlink="http://www.w3.org/1999/xlink" xlink:href="zookeys-1165-017_article-102672__-g002.jpg" position="float" orientation="portrait" xlink:type="simple" id="oo_856758.jpg"><uri content-type="original_file" xlink:type="simple">https://binary.pensoft.net/fig/856758</uri></graphic></fig><fig id="F3" position="float" orientation="portrait"><object-id xmlns:xlink="http://www.w3.org/1999/xlink" content-type="doi" xlink:type="simple">10.3897/zookeys.1165.102672.figure3</object-id><object-id xmlns:xlink="http://www.w3.org/1999/xlink" content-type="arpha" xlink:type="simple">C7078D8B-8FDA-5F9F-8108-091D554FDBE9</object-id><label>Figure 3.</label><caption><p><italic><tp:taxon-name><tp:taxon-name-part taxon-name-part-type="genus" reg="Echinax">Echinax</tp:taxon-name-part><tp:taxon-name-part taxon-name-part-type="species" reg="baisha">baisha</tp:taxon-name-part></tp:taxon-name></italic> sp. nov., holotype male <bold>A–C</bold> palp <bold>A</bold> prolateral view <bold>B</bold> ventral view <bold>C</bold> retrolateral view. Abbreviations: E = embolus, L1 = length 1, L2 = length 2, SD = sperm duct, ST = subtegulum. Scale bar: 0.20 mm.</p></caption><graphic xmlns:xlink="http://www.w3.org/1999/xlink" xlink:href="zookeys-1165-017_article-102672__-g003.jpg" position="float" orientation="portrait" xlink:type="simple" id="oo_856759.jpg"><uri content-type="original_file" xlink:type="simple">https://binary.pensoft.net/fig/856759</uri></graphic></fig><fig id="F4" position="float" orientation="portrait"><object-id xmlns:xlink="http://www.w3.org/1999/xlink" content-type="doi" xlink:type="simple">10.3897/zookeys.1165.102672.figure4</object-id><object-id xmlns:xlink="http://www.w3.org/1999/xlink" content-type="arpha" xlink:type="simple">565BC178-2D4D-5631-B636-BC6BA15C48F6</object-id><label>Figure 4.</label><caption><p><italic><tp:taxon-name><tp:taxon-name-part taxon-name-part-type="genus" reg="Echinax">Echinax</tp:taxon-name-part><tp:taxon-name-part taxon-name-part-type="species" reg="baisha">baisha</tp:taxon-name-part></tp:taxon-name></italic> sp. nov., holotype male <bold>A, B</bold> habitus <bold>A</bold> dorsal view <bold>B</bold> ventral view. Scale bar: 1.00 mm.</p></caption><graphic xmlns:xlink="http://www.w3.org/1999/xlink" xlink:href="zookeys-1165-017_article-102672__-g004.jpg" position="float" orientation="portrait" xlink:type="simple" id="oo_856760.jpg"><uri content-type="original_file" xlink:type="simple">https://binary.pensoft.net/fig/856760</uri></graphic></fig></tp:treatment-sec><tp:treatment-sec sec-type="description" id="SECID0EJNAE"><title>Description.</title><p><bold>Male</bold> (<bold>holotype</bold>; Fig. <xref ref-type="fig" rid="F2">2A, B</xref>). Total body length 9.72: carapace 4.83 long, 3.75 wide; abdomen 4.89 long, 3.23 wide. Carapace black, obviously convex, with rough surface, highest before fovea; thoracic region almost round and cephalic region long and parallel-sided; widest at coxae II, gradually narrowing backwards, strongly concave at posterior margin before pedicel; radial and cervical grooves indistinct; fovea longitudinal, short. Diameters of eyes: <abbrev xmlns:xlink="http://www.w3.org/1999/xlink" xlink:title="anterior median eye" id="ABBRID0EXNAE" xlink:type="simple">AME</abbrev> 0.26, <abbrev xmlns:xlink="http://www.w3.org/1999/xlink" xlink:title="anterior lateral eye" id="ABBRID0E2NAE" xlink:type="simple">ALE</abbrev> 0.18, <abbrev xmlns:xlink="http://www.w3.org/1999/xlink" xlink:title="posterior median eye" id="ABBRID0E6NAE" xlink:type="simple">PME</abbrev> 0.22, <abbrev xmlns:xlink="http://www.w3.org/1999/xlink" xlink:title="posterior lateral eye" id="ABBRID0EDOAE" xlink:type="simple">PLE</abbrev> 0.22. Eye interdistances: <abbrev xmlns:xlink="http://www.w3.org/1999/xlink" xlink:title="anterior median eye" id="ABBRID0EHOAE" xlink:type="simple">AME</abbrev>–<abbrev xmlns:xlink="http://www.w3.org/1999/xlink" xlink:title="anterior median eye" id="ABBRID0ELOAE" xlink:type="simple">AME</abbrev> 0.18, <abbrev xmlns:xlink="http://www.w3.org/1999/xlink" xlink:title="anterior median eye" id="ABBRID0EPOAE" xlink:type="simple">AME</abbrev>–<abbrev xmlns:xlink="http://www.w3.org/1999/xlink" xlink:title="anterior lateral eye" id="ABBRID0ETOAE" xlink:type="simple">ALE</abbrev> 0.17, <abbrev xmlns:xlink="http://www.w3.org/1999/xlink" xlink:title="posterior median eye" id="ABBRID0EXOAE" xlink:type="simple">PME</abbrev>–<abbrev xmlns:xlink="http://www.w3.org/1999/xlink" xlink:title="posterior median eye" id="ABBRID0E2OAE" xlink:type="simple">PME</abbrev> 0.36, <abbrev xmlns:xlink="http://www.w3.org/1999/xlink" xlink:title="posterior median eye" id="ABBRID0E6OAE" xlink:type="simple">PME</abbrev>–<abbrev xmlns:xlink="http://www.w3.org/1999/xlink" xlink:title="posterior lateral eye" id="ABBRID0EDPAE" xlink:type="simple">PLE</abbrev> 0.36, <abbrev xmlns:xlink="http://www.w3.org/1999/xlink" xlink:title="anterior median eye" id="ABBRID0EHPAE" xlink:type="simple">AME</abbrev>–<abbrev xmlns:xlink="http://www.w3.org/1999/xlink" xlink:title="posterior median eye" id="ABBRID0ELPAE" xlink:type="simple">PME</abbrev> 0.26, <abbrev xmlns:xlink="http://www.w3.org/1999/xlink" xlink:title="anterior lateral eye" id="ABBRID0EPPAE" xlink:type="simple">ALE</abbrev>–<abbrev xmlns:xlink="http://www.w3.org/1999/xlink" xlink:title="posterior lateral eye" id="ABBRID0ETPAE" xlink:type="simple">PLE</abbrev> 0.16. <abbrev xmlns:xlink="http://www.w3.org/1999/xlink" xlink:title="width of cephalic region at PLE" id="ABBRID0EXPAE" xlink:type="simple">CRW</abbrev>/carapace width = 0.70. <abbrev xmlns:xlink="http://www.w3.org/1999/xlink" xlink:title="median ocular area" id="ABBRID0E2PAE" xlink:type="simple">MOA</abbrev> 0.71 long, front width 0.67, back width 0.74. Clypeus height narrower than diameter of <abbrev xmlns:xlink="http://www.w3.org/1999/xlink" xlink:title="anterior median eye" id="ABBRID0E6PAE" xlink:type="simple">AME</abbrev>. Chilum present, single, triangular, sclerotized, and brown. Chelicerae same color as carapace, concave at distal end dorsally; with three promarginal teeth, five retromarginal teeth. Endites and labium dark brown, longer than wide; endites subapically with membranous area, apical margin with long, curved setae. Labium 0.86 long, 0.68 wide. Sternum brown, shield-shaped, precoxal triangles and intercoxal sclerites present. Sternum 2.24 long, 1.83 wide. Legs dark brown to brown. Measurements of legs: I 15.25 (4.26, 1.82, 3.74, 3.44, 1.99), II 14.41 (4.12, 1.71, 3.40, 3.31, 1.87), III 11.83 (3.24, 1.53, 2.62, 2.97, 1.47), IV 15.23 (4.09, 1.59, 3.65, 4.25, 1.65). Leg spination: tibiae I–II with four pairs of ventral spines, III–IV with two pairs of ventral spines; metatarsi I and II with two pairs of ventral spines, III and IV with three pairs of ventral spines. Abdomen ovoid, dark grey, with brown dorsal scutum anteriorly, posteriorly with several light grey chevrons; venter anteriorly with brown, rectangular scutum, posteriorly dark grey. Spinnerets grey.</p><p><bold><italic>Palp</italic></bold> (Fig. <xref ref-type="fig" rid="F1">1A–C</xref>). Tibia with ventral surface flat and slanting, not forming a hump, with triangular prolateral tibial tubercle; retrolateral tibial apophysis well developed, with wide base and sharp end, only curved at end. Cymbium tip conical. Tegulum slightly flattened basally, slightly convex on retrolateral side, 3/5 length of cymbium, with U-shaped sperm duct. Subtegulum exposed prolaterally. Embolus slender, spine-shaped, and slightly curved.</p></tp:treatment-sec><tp:treatment-sec sec-type="distribution" id="SECID0EOQAE"><title>Distribution.</title><p>Vietnam (Vinh Phuc, type locality; Fig. <xref ref-type="fig" rid="F14">14</xref>).</p></tp:treatment-sec><tp:treatment-sec><!--Section generated to contain objects referenced in tp:taxon-treatment.--><fig id="F14" position="float" orientation="portrait"><object-id xmlns:xlink="http://www.w3.org/1999/xlink" content-type="doi" xlink:type="simple">10.3897/zookeys.1165.102672.figure14</object-id><object-id xmlns:xlink="http://www.w3.org/1999/xlink" content-type="arpha" xlink:type="simple">4EB34E68-47B3-5350-BDBF-E052662DCAC0</object-id><label>Figure 14.</label><caption><p>New distribution records of corinnid species from China and Vietnam <bold>1</bold><italic><tp:taxon-name><tp:taxon-name-part taxon-name-part-type="genus" reg="Allomedmassa">Allomedmassa</tp:taxon-name-part><tp:taxon-name-part taxon-name-part-type="species" reg="tamdao">tamdao</tp:taxon-name-part></tp:taxon-name></italic> sp. nov. <bold>2</bold><italic><tp:taxon-name><tp:taxon-name-part taxon-name-part-type="genus" reg="Echinax">Echinax</tp:taxon-name-part><tp:taxon-name-part taxon-name-part-type="species" reg="baisha">baisha</tp:taxon-name-part></tp:taxon-name></italic> sp. nov. <bold>3</bold><italic><tp:taxon-name><tp:taxon-name-part taxon-name-part-type="genus" reg="Fengzhen">Fengzhen</tp:taxon-name-part><tp:taxon-name-part taxon-name-part-type="species" reg="mengla">mengla</tp:taxon-name-part></tp:taxon-name></italic> sp. nov. <bold>4</bold><italic><tp:taxon-name><tp:taxon-name-part taxon-name-part-type="genus" reg="Medmassa">Medmassa</tp:taxon-name-part><tp:taxon-name-part taxon-name-part-type="species" reg="lingshui">lingshui</tp:taxon-name-part></tp:taxon-name></italic> sp. nov. <bold>5</bold><italic><tp:taxon-name><tp:taxon-name-part taxon-name-part-type="genus" reg="Peng">Peng</tp:taxon-name-part><tp:taxon-name-part taxon-name-part-type="species" reg="birmanicus">birmanicus</tp:taxon-name-part></tp:taxon-name></italic> comb. nov. <bold>6</bold><italic><tp:taxon-name><tp:taxon-name-part taxon-name-part-type="genus" reg="Spinirta">Spinirta</tp:taxon-name-part><tp:taxon-name-part taxon-name-part-type="species" reg="shaoguan">shaoguan</tp:taxon-name-part></tp:taxon-name></italic> sp. nov.</p></caption><graphic xmlns:xlink="http://www.w3.org/1999/xlink" xlink:href="zookeys-1165-017_article-102672__-g014.jpg" position="float" orientation="portrait" xlink:type="simple" id="oo_856770.jpg"><uri content-type="original_file" xlink:type="simple">https://binary.pensoft.net/fig/856770</uri></graphic></fig></tp:treatment-sec><ref-list><ref id="B5"><mixed-citation xmlns:xlink="http://www.w3.org/1999/xlink" xlink:type="simple"><person-group><name name-style="western"><surname>Jin</surname><given-names>C</given-names></name><name name-style="western"><surname>Zhang</surname><given-names>H</given-names></name><name name-style="western"><surname>Zhang</surname><given-names>F</given-names></name></person-group> (<year>2019</year>) <article-title>First records of the corinnid genera <italic><tp:taxon-name><tp:taxon-name-part taxon-name-part-type="genus">Allomedmassa</tp:taxon-name-part></tp:taxon-name></italic> Dankittipakul &amp; Singtripop, 2014 and <italic><tp:taxon-name><tp:taxon-name-part taxon-name-part-type="genus">Medmassa</tp:taxon-name-part></tp:taxon-name></italic> Simon, 1887 from China, with the description of a new genus (<tp:taxon-name><tp:taxon-name-part taxon-name-part-type="order">Araneae</tp:taxon-name-part></tp:taxon-name>: <tp:taxon-name><tp:taxon-name-part taxon-name-part-type="family">Corinnidae</tp:taxon-name-part></tp:taxon-name>).</article-title><source>Zootaxa</source><volume>4585</volume>(<issue>3</issue>): <fpage>459</fpage>–<lpage>477</lpage>. <ext-link xlink:href="10.11646/zootaxa.4585.3.3" ext-link-type="doi" xlink:type="simple">https://doi.org/10.11646/zootaxa.4585.3.3</ext-link></mixed-citation></ref></ref-list></tp:taxon-treatment>
