# Supplementary material for: ﻿Two new genera and five new species of Corinnidae Karsch, 1880 (Arachnida, Araneae) from China and Vietnam
Source: Zookeys. 2023 May 30;1165:17–42. doi: 10.3897/zookeys.1165.102672 (PMC10245289; doi:10.3897/zookeys.1165.102672)
Supplement: XML Treatment for Echinax [file zookeys.1165.102672-treatment3.xml]

<!DOCTYPE tp:taxon-treatment
  PUBLIC "-//TaxonX//DTD Taxonomic Treatment Publishing DTD v0 20100105//EN" "tax-treatment-NSO.dtd">
<tp:taxon-treatment xmlns:tp="http://www.plazi.org/taxpub"><tp:treatment-meta><kwd-group><label>Taxon classification</label><kwd>
                <named-content content-type="kingdom">Animalia</named-content>
              </kwd><kwd>
                <named-content content-type="order">Araneae</named-content>
              </kwd><kwd>
                <named-content content-type="family">Corinnidae</named-content>
              </kwd></kwd-group><mixed-citation publication-type="journal"><person-group><name><surname>Lu</surname><given-names>Ying</given-names></name><name><surname>Chu</surname><given-names>Chang</given-names></name><name><surname>Lin</surname><given-names>Zixuan</given-names></name><name><surname>Pham</surname><given-names>Dinh-Sac</given-names></name><name><surname>Li</surname><given-names>Shuqiang</given-names></name><name><surname>Yao</surname><given-names>Zhiyuan</given-names></name></person-group><article-title>﻿Two new genera and five new species of <tp:taxon-name><tp:taxon-name-part taxon-name-part-type="family">Corinnidae</tp:taxon-name-part></tp:taxon-name> Karsch, 1880 (<tp:taxon-name><tp:taxon-name-part taxon-name-part-type="class">Arachnida</tp:taxon-name-part></tp:taxon-name>, <tp:taxon-name><tp:taxon-name-part taxon-name-part-type="order">Araneae</tp:taxon-name-part></tp:taxon-name>) from China and Vietnam</article-title><source>Zookeys</source><day>30</day><month>05</month><year>2023</year><volume>1165</volume><fpage>17</fpage><lpage>42</lpage><pub-id pub-id-type="doi">10.3897/zookeys.1165.102672</pub-id></mixed-citation></tp:treatment-meta><tp:nomenclature><label>﻿Genus</label><tp:taxon-name>
              <object-id xmlns:xlink="http://www.w3.org/1999/xlink" content-type="arpha" xlink:type="simple">8DCF7367-1B02-500B-B378-3A1E1FF025CB</object-id>
              <tp:taxon-name-part taxon-name-part-type="genus" reg="Echinax">Echinax</tp:taxon-name-part>
            </tp:taxon-name><tp:taxon-authority>Deeleman-Reinhold, 2001</tp:taxon-authority></tp:nomenclature><tp:treatment-sec sec-type="type species" id="SECID0EYRAE"><title>Type species.</title><p><italic><tp:taxon-name><tp:taxon-name-part taxon-name-part-type="genus" reg="Copa">Copa</tp:taxon-name-part><tp:taxon-name-part taxon-name-part-type="species" reg="oxyopoides">oxyopoides</tp:taxon-name-part></tp:taxon-name></italic> Deeleman-Reinhold, 1995 from Indonesia.</p></tp:treatment-sec><tp:treatment-sec sec-type="Composition" id="SECID0EJSAE"><title>Composition.</title><p>The genus includes 12 species mainly distributed in Africa and Asia. Only five species are distributed in Southeast Asia: <italic><tp:taxon-name><tp:taxon-name-part taxon-name-part-type="genus" reg="Echinax">E.</tp:taxon-name-part><tp:taxon-name-part taxon-name-part-type="species" reg="anlongensis">anlongensis</tp:taxon-name-part></tp:taxon-name></italic> Yang, Song &amp; Zhu, 2004 (♀) from China, <italic><tp:taxon-name><tp:taxon-name-part taxon-name-part-type="genus" reg="Echinax">E.</tp:taxon-name-part><tp:taxon-name-part taxon-name-part-type="species" reg="bosmansi">bosmansi</tp:taxon-name-part></tp:taxon-name></italic> (Deeleman-Reinhold, 1995) (♀) from Indonesia, <italic><tp:taxon-name><tp:taxon-name-part taxon-name-part-type="genus" reg="Echinax">E.</tp:taxon-name-part><tp:taxon-name-part taxon-name-part-type="species" reg="javana">javana</tp:taxon-name-part></tp:taxon-name></italic> (Deeleman-Reinhold, 1995) (♂) from Indonesia, <italic><tp:taxon-name><tp:taxon-name-part taxon-name-part-type="genus" reg="Echinax">E.</tp:taxon-name-part><tp:taxon-name-part taxon-name-part-type="species" reg="oxyopoides">oxyopoides</tp:taxon-name-part></tp:taxon-name></italic> (Deeleman-Reinhold, 1995) (♂♀) from China, Indonesia and Borneo, and <italic><tp:taxon-name><tp:taxon-name-part taxon-name-part-type="genus" reg="Echinax">E.</tp:taxon-name-part><tp:taxon-name-part taxon-name-part-type="species" reg="panache">panache</tp:taxon-name-part></tp:taxon-name></italic> Deeleman-Reinhold, 2001 (♂♀) from China, India, and Thailand.</p></tp:treatment-sec></tp:taxon-treatment>
