# Supplementary material for: ﻿Two new genera and five new species of Corinnidae Karsch, 1880 (Arachnida, Araneae) from China and Vietnam
Source: Zookeys. 2023 May 30;1165:17–42. doi: 10.3897/zookeys.1165.102672 (PMC10245289; doi:10.3897/zookeys.1165.102672)
Supplement: XML Treatment for Echinax baisha [file zookeys.1165.102672-treatment4.xml]

<!DOCTYPE tp:taxon-treatment
  PUBLIC "-//TaxonX//DTD Taxonomic Treatment Publishing DTD v0 20100105//EN" "tax-treatment-NSO.dtd">
<tp:taxon-treatment xmlns:tp="http://www.plazi.org/taxpub"><tp:treatment-meta><kwd-group><label>Taxon classification</label><kwd>
                <named-content content-type="kingdom">Animalia</named-content>
              </kwd><kwd>
                <named-content content-type="order">Araneae</named-content>
              </kwd><kwd>
                <named-content content-type="family">Corinnidae</named-content>
              </kwd></kwd-group><mixed-citation publication-type="journal"><person-group><name><surname>Lu</surname><given-names>Ying</given-names></name><name><surname>Chu</surname><given-names>Chang</given-names></name><name><surname>Lin</surname><given-names>Zixuan</given-names></name><name><surname>Pham</surname><given-names>Dinh-Sac</given-names></name><name><surname>Li</surname><given-names>Shuqiang</given-names></name><name><surname>Yao</surname><given-names>Zhiyuan</given-names></name></person-group><article-title>﻿Two new genera and five new species of <tp:taxon-name><tp:taxon-name-part taxon-name-part-type="family">Corinnidae</tp:taxon-name-part></tp:taxon-name> Karsch, 1880 (<tp:taxon-name><tp:taxon-name-part taxon-name-part-type="class">Arachnida</tp:taxon-name-part></tp:taxon-name>, <tp:taxon-name><tp:taxon-name-part taxon-name-part-type="order">Araneae</tp:taxon-name-part></tp:taxon-name>) from China and Vietnam</article-title><source>Zookeys</source><day>30</day><month>05</month><year>2023</year><volume>1165</volume><fpage>17</fpage><lpage>42</lpage><pub-id pub-id-type="doi">10.3897/zookeys.1165.102672</pub-id></mixed-citation></tp:treatment-meta><tp:nomenclature><label>﻿</label><tp:taxon-name>
              <object-id xmlns:xlink="http://www.w3.org/1999/xlink" content-type="arpha" xlink:type="simple">3EE49DED-B48B-5CDD-B7BC-B4AC25478797</object-id>
              <tp:taxon-name-part taxon-name-part-type="genus" reg="Echinax">Echinax</tp:taxon-name-part>
              <tp:taxon-name-part taxon-name-part-type="species" reg="baisha">baisha</tp:taxon-name-part>
              <object-id xmlns:xlink="http://www.w3.org/1999/xlink" content-type="zoobank" xlink:type="simple">https://zoobank.org/13E3822C-A895-42EF-8CE7-97C0803DFB48</object-id>
            </tp:taxon-name><tp:taxon-authority>Lu &amp; Li</tp:taxon-authority><tp:taxon-status xmlns:xlink="http://www.w3.org/1999/xlink" xlink:type="simple">sp. nov.</tp:taxon-status><xref ref-type="fig" rid="F3">Figs 3</xref><xref ref-type="fig" rid="F4">, 4</xref></tp:nomenclature><tp:treatment-sec sec-type="type material" id="SECID0EYVAE"><title>Type material.</title><p><bold><italic>Holotype</italic></bold>: 1♂ (<named-content xmlns:xlink="http://www.w3.org/1999/xlink" content-type="dwc:institutional_code" xlink:title="Institute of Zoology, Chinese Academy of Sciences" xlink:href="http://grbio.org/institution/institute-zoology-chinese-academy-sciences" xlink:type="simple">IZCAS</named-content>-Ar 44417), <bold>China</bold>, Hainan, Baisha, Yinggeling Nature Reserve, Yinggezui Protection Station, <named-content xmlns:xlink="http://www.w3.org/1999/xlink" content-type="dwc:verbatimCoordinates" xlink:type="simple"><named-content content-type="geo-json" specific-use="{&#34;type&#34;:&#34;Point&#34;,&#34;coordinates&#34;:[109.562517,19.050817]}" id="NCID0ENWAE" xlink:type="simple">19°03.049′N, 109°33.751′E</named-content></named-content>, 663 m, hand catch in leaf litter, 25 August 2010, G. Zheng leg. <bold><italic>Paratypes</italic></bold>: 2♂ (<named-content xmlns:xlink="http://www.w3.org/1999/xlink" content-type="dwc:institutional_code" xlink:title="Institute of Zoology, Chinese Academy of Sciences" xlink:href="http://grbio.org/institution/institute-zoology-chinese-academy-sciences" xlink:type="simple">IZCAS</named-content>-Ar 44418, 44419), <bold>China</bold>, Hainan, Ledong, Jianfengling National Forest Park, Mingfenggu, <named-content xmlns:xlink="http://www.w3.org/1999/xlink" content-type="dwc:verbatimCoordinates" xlink:type="simple"><named-content content-type="geo-json" specific-use="{&#34;type&#34;:&#34;Point&#34;,&#34;coordinates&#34;:[108.840583,18.744300]}" id="NCID0E6WAE" xlink:type="simple">18°44.658′N, 108°50.435′E</named-content></named-content>, 1017 m, 18 August 2010, G. Zheng leg.</p></tp:treatment-sec><tp:treatment-sec sec-type="etymology" id="SECID0EEXAE"><title>Etymology.</title><p>The specific name refers to the type locality and is a noun in apposition.</p></tp:treatment-sec><tp:treatment-sec sec-type="diagnosis" id="SECID0EJXAE"><title>Diagnosis.</title><p>The new species resembles <italic><tp:taxon-name><tp:taxon-name-part taxon-name-part-type="genus" reg="Echinax">E.</tp:taxon-name-part><tp:taxon-name-part taxon-name-part-type="species" reg="hesperis">hesperis</tp:taxon-name-part></tp:taxon-name></italic> Haddad, 2012 (cf. Figs <xref ref-type="fig" rid="F3">3</xref>, <xref ref-type="fig" rid="F4">4</xref> and <xref ref-type="bibr" rid="B3">Haddad 2012</xref>: 43, figs 3–4, 46, 56–59), as the males have a similar sperm duct (Fig. <xref ref-type="fig" rid="F3">3A–C</xref>). Males can be distinguished by the embolus that is relatively more curved apically (Fig. <xref ref-type="fig" rid="F3">3A–C</xref>; vs. embolus relatively slightly curved apically), and by the base of the embolus almost straight (Fig. <xref ref-type="fig" rid="F3">3B</xref>; vs. base of the embolus curved). Female unknown.</p></tp:treatment-sec><tp:treatment-sec sec-type="description" id="SECID0ESYAE"><title>Description.</title><p><bold>Male</bold> (<bold>holotype</bold>; Fig. <xref ref-type="fig" rid="F4">4A, B</xref>). Total body length 4.31: carapace 1.88 long, 1.54 wide; abdomen 2.43 long, 1.29 wide. Carapace yellowish, with brown marginal bands, and brown median patterns. Fovea brown, longitudinal and shallow. Diameters of eyes: <abbrev xmlns:xlink="http://www.w3.org/1999/xlink" xlink:title="anterior median eye" id="ABBRID0EAZAE" xlink:type="simple">AME</abbrev> 0.11, <abbrev xmlns:xlink="http://www.w3.org/1999/xlink" xlink:title="anterior lateral eye" id="ABBRID0EEZAE" xlink:type="simple">ALE</abbrev> 0.05, <abbrev xmlns:xlink="http://www.w3.org/1999/xlink" xlink:title="posterior median eye" id="ABBRID0EIZAE" xlink:type="simple">PME</abbrev> 0.08, <abbrev xmlns:xlink="http://www.w3.org/1999/xlink" xlink:title="posterior lateral eye" id="ABBRID0EMZAE" xlink:type="simple">PLE</abbrev> 0.08. Eye interdistances: <abbrev xmlns:xlink="http://www.w3.org/1999/xlink" xlink:title="anterior median eye" id="ABBRID0EQZAE" xlink:type="simple">AME</abbrev>–<abbrev xmlns:xlink="http://www.w3.org/1999/xlink" xlink:title="anterior median eye" id="ABBRID0EUZAE" xlink:type="simple">AME</abbrev> 0.09, <abbrev xmlns:xlink="http://www.w3.org/1999/xlink" xlink:title="anterior median eye" id="ABBRID0EYZAE" xlink:type="simple">AME</abbrev>–<abbrev xmlns:xlink="http://www.w3.org/1999/xlink" xlink:title="anterior lateral eye" id="ABBRID0E3ZAE" xlink:type="simple">ALE</abbrev> 0.03, <abbrev xmlns:xlink="http://www.w3.org/1999/xlink" xlink:title="posterior median eye" id="ABBRID0EA1AE" xlink:type="simple">PME</abbrev>–<abbrev xmlns:xlink="http://www.w3.org/1999/xlink" xlink:title="posterior median eye" id="ABBRID0EE1AE" xlink:type="simple">PME</abbrev> 0.15, <abbrev xmlns:xlink="http://www.w3.org/1999/xlink" xlink:title="posterior median eye" id="ABBRID0EI1AE" xlink:type="simple">PME</abbrev>–<abbrev xmlns:xlink="http://www.w3.org/1999/xlink" xlink:title="posterior lateral eye" id="ABBRID0EM1AE" xlink:type="simple">PLE</abbrev> 0.08, <abbrev xmlns:xlink="http://www.w3.org/1999/xlink" xlink:title="anterior median eye" id="ABBRID0EQ1AE" xlink:type="simple">AME</abbrev>–<abbrev xmlns:xlink="http://www.w3.org/1999/xlink" xlink:title="posterior median eye" id="ABBRID0EU1AE" xlink:type="simple">PME</abbrev> 0.18, <abbrev xmlns:xlink="http://www.w3.org/1999/xlink" xlink:title="anterior lateral eye" id="ABBRID0EY1AE" xlink:type="simple">ALE</abbrev>–<abbrev xmlns:xlink="http://www.w3.org/1999/xlink" xlink:title="posterior lateral eye" id="ABBRID0E31AE" xlink:type="simple">PLE</abbrev> 0.06. <abbrev xmlns:xlink="http://www.w3.org/1999/xlink" xlink:title="width of cephalic region at PLE" id="ABBRID0EA2AE" xlink:type="simple">CRW</abbrev>/carapace width = 0.53. <abbrev xmlns:xlink="http://www.w3.org/1999/xlink" xlink:title="median ocular area" id="ABBRID0EE2AE" xlink:type="simple">MOA</abbrev> 0.33 long, front width 0.28, back width 0.29. Chelicerae same color as carapace; with two promarginal teeth, two retromarginal teeth. Endites yellowish, longer than wide, apical margin with long, curved setae. Labium yellowish, 0.20 long, 0.36 wide. Sternum yellowish, shield-shaped, with marginal dark stripes posteriorly. Sternum 0.96 long, 0.89 wide. Legs yellowish, with few dorsal spots and rings. Measurements of legs: I 6.38 (1.92, 0.63, 1.60, 1.52, 0.71), II 6.10 (1.89, 0.59, 1.46, 1.49, 0.67), III 6.05 (1.74, 0.62, 1.40, 1.59, 0.70), IV 7.26 (2.06, 0.64, 1.68, 2.10, 0.78). Leg spination: tibiae I–II, IV with 3 pairs of ventral spines, III with two pairs of ventral spines; metatarsi I–III with two pairs of ventral spines, IV with three pairs of ventral spines. Abdomen cylindrical, yellowish, with two long brown median stripes in anterior part, marginal light brown bands and brown marks in posterior part; venter yellowish, anteriorly with brown scutum, with wide, longitudinal brown stripe. Spinnerets yellowish with brown patterns.</p><p><bold><italic>Palp</italic></bold> (Fig. <xref ref-type="fig" rid="F3">3A–C</xref>). Tibia without retrolateral apophysis. Cymbium elongate, with three pairs of stout spatulate setae on dorsal surface. Tegulum long, 3/5 length of cymbium, with distinct, sinuous sperm duct. Embolus slender and screwed, making two turns, short and straight basally, curved and tapered apically, length of embolus: L1/L2 = 1/2.</p></tp:treatment-sec><tp:treatment-sec sec-type="variation" id="SECID0ET2AE"><title>Variation.</title><p>Paratype males: total body length 3.72–4.87.</p></tp:treatment-sec><tp:treatment-sec sec-type="distribution" id="SECID0EY2AE"><title>Distribution.</title><p>China (Hainan, type locality; Fig. <xref ref-type="fig" rid="F14">14</xref>).</p></tp:treatment-sec><tp:treatment-sec><!--Section generated to contain objects referenced in tp:taxon-treatment.--><fig id="F3" position="float" orientation="portrait"><object-id xmlns:xlink="http://www.w3.org/1999/xlink" content-type="doi" xlink:type="simple">10.3897/zookeys.1165.102672.figure3</object-id><object-id xmlns:xlink="http://www.w3.org/1999/xlink" content-type="arpha" xlink:type="simple">C7078D8B-8FDA-5F9F-8108-091D554FDBE9</object-id><label>Figure 3.</label><caption><p><italic><tp:taxon-name><tp:taxon-name-part taxon-name-part-type="genus" reg="Echinax">Echinax</tp:taxon-name-part><tp:taxon-name-part taxon-name-part-type="species" reg="baisha">baisha</tp:taxon-name-part></tp:taxon-name></italic> sp. nov., holotype male <bold>A–C</bold> palp <bold>A</bold> prolateral view <bold>B</bold> ventral view <bold>C</bold> retrolateral view. Abbreviations: E = embolus, L1 = length 1, L2 = length 2, SD = sperm duct, ST = subtegulum. Scale bar: 0.20 mm.</p></caption><graphic xmlns:xlink="http://www.w3.org/1999/xlink" xlink:href="zookeys-1165-017_article-102672__-g003.jpg" position="float" orientation="portrait" xlink:type="simple" id="oo_856759.jpg"><uri content-type="original_file" xlink:type="simple">https://binary.pensoft.net/fig/856759</uri></graphic></fig><fig id="F4" position="float" orientation="portrait"><object-id xmlns:xlink="http://www.w3.org/1999/xlink" content-type="doi" xlink:type="simple">10.3897/zookeys.1165.102672.figure4</object-id><object-id xmlns:xlink="http://www.w3.org/1999/xlink" content-type="arpha" xlink:type="simple">565BC178-2D4D-5631-B636-BC6BA15C48F6</object-id><label>Figure 4.</label><caption><p><italic><tp:taxon-name><tp:taxon-name-part taxon-name-part-type="genus" reg="Echinax">Echinax</tp:taxon-name-part><tp:taxon-name-part taxon-name-part-type="species" reg="baisha">baisha</tp:taxon-name-part></tp:taxon-name></italic> sp. nov., holotype male <bold>A, B</bold> habitus <bold>A</bold> dorsal view <bold>B</bold> ventral view. Scale bar: 1.00 mm.</p></caption><graphic xmlns:xlink="http://www.w3.org/1999/xlink" xlink:href="zookeys-1165-017_article-102672__-g004.jpg" position="float" orientation="portrait" xlink:type="simple" id="oo_856760.jpg"><uri content-type="original_file" xlink:type="simple">https://binary.pensoft.net/fig/856760</uri></graphic></fig><fig id="F14" position="float" orientation="portrait"><object-id xmlns:xlink="http://www.w3.org/1999/xlink" content-type="doi" xlink:type="simple">10.3897/zookeys.1165.102672.figure14</object-id><object-id xmlns:xlink="http://www.w3.org/1999/xlink" content-type="arpha" xlink:type="simple">4EB34E68-47B3-5350-BDBF-E052662DCAC0</object-id><label>Figure 14.</label><caption><p>New distribution records of corinnid species from China and Vietnam <bold>1</bold><italic><tp:taxon-name><tp:taxon-name-part taxon-name-part-type="genus" reg="Allomedmassa">Allomedmassa</tp:taxon-name-part><tp:taxon-name-part taxon-name-part-type="species" reg="tamdao">tamdao</tp:taxon-name-part></tp:taxon-name></italic> sp. nov. <bold>2</bold><italic><tp:taxon-name><tp:taxon-name-part taxon-name-part-type="genus" reg="Echinax">Echinax</tp:taxon-name-part><tp:taxon-name-part taxon-name-part-type="species" reg="baisha">baisha</tp:taxon-name-part></tp:taxon-name></italic> sp. nov. <bold>3</bold><italic><tp:taxon-name><tp:taxon-name-part taxon-name-part-type="genus" reg="Fengzhen">Fengzhen</tp:taxon-name-part><tp:taxon-name-part taxon-name-part-type="species" reg="mengla">mengla</tp:taxon-name-part></tp:taxon-name></italic> sp. nov. <bold>4</bold><italic><tp:taxon-name><tp:taxon-name-part taxon-name-part-type="genus" reg="Medmassa">Medmassa</tp:taxon-name-part><tp:taxon-name-part taxon-name-part-type="species" reg="lingshui">lingshui</tp:taxon-name-part></tp:taxon-name></italic> sp. nov. <bold>5</bold><italic><tp:taxon-name><tp:taxon-name-part taxon-name-part-type="genus" reg="Peng">Peng</tp:taxon-name-part><tp:taxon-name-part taxon-name-part-type="species" reg="birmanicus">birmanicus</tp:taxon-name-part></tp:taxon-name></italic> comb. nov. <bold>6</bold><italic><tp:taxon-name><tp:taxon-name-part taxon-name-part-type="genus" reg="Spinirta">Spinirta</tp:taxon-name-part><tp:taxon-name-part taxon-name-part-type="species" reg="shaoguan">shaoguan</tp:taxon-name-part></tp:taxon-name></italic> sp. nov.</p></caption><graphic xmlns:xlink="http://www.w3.org/1999/xlink" xlink:href="zookeys-1165-017_article-102672__-g014.jpg" position="float" orientation="portrait" xlink:type="simple" id="oo_856770.jpg"><uri content-type="original_file" xlink:type="simple">https://binary.pensoft.net/fig/856770</uri></graphic></fig></tp:treatment-sec><ref-list><ref id="B3"><mixed-citation xmlns:xlink="http://www.w3.org/1999/xlink" xlink:type="simple"><person-group><name name-style="western"><surname>Haddad</surname><given-names>CR</given-names></name></person-group> (<year>2012</year>) <article-title>A revision of the spider genus <italic><tp:taxon-name><tp:taxon-name-part taxon-name-part-type="genus">Echinax</tp:taxon-name-part></tp:taxon-name></italic> Deeleman-Reinhold, 2001 (<tp:taxon-name><tp:taxon-name-part taxon-name-part-type="order">Araneae</tp:taxon-name-part></tp:taxon-name>: <tp:taxon-name><tp:taxon-name-part taxon-name-part-type="family">Corinnidae</tp:taxon-name-part></tp:taxon-name>) in the Afrotropical region.</article-title><source>Zootaxa</source><volume>3450</volume>(<issue>1</issue>): <fpage>33</fpage>–<lpage>61</lpage>. <ext-link xlink:href="10.11646/zootaxa.3450.1.6" ext-link-type="doi" xlink:type="simple">https://doi.org/10.11646/zootaxa.3450.1.6</ext-link></mixed-citation></ref></ref-list></tp:taxon-treatment>
