# Supplementary material for: ﻿Two new genera and five new species of Corinnidae Karsch, 1880 (Arachnida, Araneae) from China and Vietnam
Source: Zookeys. 2023 May 30;1165:17–42. doi: 10.3897/zookeys.1165.102672 (PMC10245289; doi:10.3897/zookeys.1165.102672)
Supplement: XML Treatment for Fengzhen [file zookeys.1165.102672-treatment5.xml]

<!DOCTYPE tp:taxon-treatment
  PUBLIC "-//TaxonX//DTD Taxonomic Treatment Publishing DTD v0 20100105//EN" "tax-treatment-NSO.dtd">
<tp:taxon-treatment xmlns:tp="http://www.plazi.org/taxpub"><tp:treatment-meta><kwd-group><label>Taxon classification</label><kwd>
                <named-content content-type="kingdom">Animalia</named-content>
              </kwd><kwd>
                <named-content content-type="order">Araneae</named-content>
              </kwd><kwd>
                <named-content content-type="family">Corinnidae</named-content>
              </kwd></kwd-group><mixed-citation publication-type="journal"><person-group><name><surname>Lu</surname><given-names>Ying</given-names></name><name><surname>Chu</surname><given-names>Chang</given-names></name><name><surname>Lin</surname><given-names>Zixuan</given-names></name><name><surname>Pham</surname><given-names>Dinh-Sac</given-names></name><name><surname>Li</surname><given-names>Shuqiang</given-names></name><name><surname>Yao</surname><given-names>Zhiyuan</given-names></name></person-group><article-title>﻿Two new genera and five new species of <tp:taxon-name><tp:taxon-name-part taxon-name-part-type="family">Corinnidae</tp:taxon-name-part></tp:taxon-name> Karsch, 1880 (<tp:taxon-name><tp:taxon-name-part taxon-name-part-type="class">Arachnida</tp:taxon-name-part></tp:taxon-name>, <tp:taxon-name><tp:taxon-name-part taxon-name-part-type="order">Araneae</tp:taxon-name-part></tp:taxon-name>) from China and Vietnam</article-title><source>Zookeys</source><day>30</day><month>05</month><year>2023</year><volume>1165</volume><fpage>17</fpage><lpage>42</lpage><pub-id pub-id-type="doi">10.3897/zookeys.1165.102672</pub-id></mixed-citation></tp:treatment-meta><tp:nomenclature><label>﻿Genus</label><tp:taxon-name>
              <object-id xmlns:xlink="http://www.w3.org/1999/xlink" content-type="arpha" xlink:type="simple">5341A487-E87F-5930-AD00-86343BA19F2B</object-id>
              <tp:taxon-name-part taxon-name-part-type="genus" reg="Fengzhen">Fengzhen</tp:taxon-name-part>
              <object-id xmlns:xlink="http://www.w3.org/1999/xlink" content-type="zoobank" xlink:type="simple">https://zoobank.org/2B5F0371-91D6-4286-A00E-B272FF42397E</object-id>
            </tp:taxon-name><tp:taxon-authority>Lu &amp; Li</tp:taxon-authority><tp:taxon-status xmlns:xlink="http://www.w3.org/1999/xlink" xlink:type="simple">gen. nov.</tp:taxon-status></tp:nomenclature><tp:treatment-sec sec-type="type species" id="SECID0EH4AE"><title>Type species.</title><p><italic><tp:taxon-name><tp:taxon-name-part taxon-name-part-type="genus" reg="Fengzhen">Fengzhen</tp:taxon-name-part><tp:taxon-name-part taxon-name-part-type="species" reg="mengla">mengla</tp:taxon-name-part></tp:taxon-name></italic> Lu &amp; Li, sp. nov.</p></tp:treatment-sec><tp:treatment-sec sec-type="Composition" id="SECID0EY4AE"><title>Composition.</title><p>Monotypic.</p></tp:treatment-sec><tp:treatment-sec sec-type="etymology" id="SECID0E44AE"><title>Etymology.</title><p>The generic name is dedicated to the late Chinese arachnologist <tp:taxon-name><tp:taxon-name-part taxon-name-part-type="genus" reg="Fengzhen">Fengzhen</tp:taxon-name-part></tp:taxon-name> Wang (1906–1978). Gender is masculine.</p></tp:treatment-sec><tp:treatment-sec sec-type="diagnosis" id="SECID0EJ5AE"><title>Diagnosis.</title><p>This new genus resembles <italic><tp:taxon-name><tp:taxon-name-part taxon-name-part-type="genus" reg="Medmassa">Medmassa</tp:taxon-name-part></tp:taxon-name></italic> with similar males U-shaped sperm duct (Fig. <xref ref-type="fig" rid="F5">5A–C</xref>) and females spermathecae (Fig. <xref ref-type="fig" rid="F6">6A, B</xref>), but can be easily distinguished by the carapace bulge, highest before the fovea (Fig. <xref ref-type="fig" rid="F6">6D</xref>; carapace broad and flat in <italic><tp:taxon-name><tp:taxon-name-part taxon-name-part-type="genus" reg="Medmassa">Medmassa</tp:taxon-name-part></tp:taxon-name></italic>), by the venter of the abdomen with large tracheal tubercle, covered with short, stout spines posteriorly (Fig. <xref ref-type="fig" rid="F6">6F</xref>; absent in <italic><tp:taxon-name><tp:taxon-name-part taxon-name-part-type="genus" reg="Medmassa">Medmassa</tp:taxon-name-part></tp:taxon-name></italic>), by the embolus spine-shaped (Fig. <xref ref-type="fig" rid="F5">5A–C</xref>; embolus partial triangle in <italic><tp:taxon-name><tp:taxon-name-part taxon-name-part-type="genus" reg="Medmassa">Medmassa</tp:taxon-name-part></tp:taxon-name></italic>), by the tibia with a spine-shaped ventral apophysis and without a retrolateral apophysis (Fig. <xref ref-type="fig" rid="F5">5A–C</xref>; tibia without ventral apophysis but with bifurcated retrolateral apophysis in <italic><tp:taxon-name><tp:taxon-name-part taxon-name-part-type="genus" reg="Medmassa">Medmassa</tp:taxon-name-part></tp:taxon-name></italic>), by the epigyne with one copulatory opening (Fig. <xref ref-type="fig" rid="F6">6A</xref>; epigyne usually with two copulatory openings in <italic><tp:taxon-name><tp:taxon-name-part taxon-name-part-type="genus" reg="Medmassa">Medmassa</tp:taxon-name-part></tp:taxon-name></italic>), and by the epigynal plate posteriorly with one membranous, nearly round hood (Fig. <xref ref-type="fig" rid="F6">6A</xref>; absent in most <italic><tp:taxon-name><tp:taxon-name-part taxon-name-part-type="genus" reg="Medmassa">Medmassa</tp:taxon-name-part></tp:taxon-name></italic>). The new genus also resembles <italic><tp:taxon-name><tp:taxon-name-part taxon-name-part-type="genus" reg="Allomedmassa">Allomedmassa</tp:taxon-name-part></tp:taxon-name></italic> with similar bulged carapace (Fig. <xref ref-type="fig" rid="F6">6D</xref>) and males spine-shaped tibial apophysis (Fig. <xref ref-type="fig" rid="F5">5A–C</xref>), but can be easily distinguished by the venter of the abdomen with a large tracheal tubercle, covered with short, stout spines posteriorly (Fig. <xref ref-type="fig" rid="F6">6F</xref>; absent in <italic><tp:taxon-name><tp:taxon-name-part taxon-name-part-type="genus" reg="Allomedmassa">Allomedmassa</tp:taxon-name-part></tp:taxon-name></italic>), by the embolus slender and spine-shaped (Fig. <xref ref-type="fig" rid="F5">5A–C</xref>; embolus thick and most S-shaped in <italic><tp:taxon-name><tp:taxon-name-part taxon-name-part-type="genus" reg="Allomedmassa">Allomedmassa</tp:taxon-name-part></tp:taxon-name></italic>), by the palpal tibia longer than wide and cylindrical (Fig. <xref ref-type="fig" rid="F5">5A–C</xref>; palpal tibia wider than long in <italic><tp:taxon-name><tp:taxon-name-part taxon-name-part-type="genus" reg="Allomedmassa">Allomedmassa</tp:taxon-name-part></tp:taxon-name></italic>), by the epigyne with one small copulatory opening (Fig. <xref ref-type="fig" rid="F6">6A</xref>; epigyne with two large copulatory openings and clearly separated in <italic><tp:taxon-name><tp:taxon-name-part taxon-name-part-type="genus" reg="Allomedmassa">Allomedmassa</tp:taxon-name-part></tp:taxon-name></italic>), by the epigynal plate posteriorly with one membranous, nearly round hood (Fig. <xref ref-type="fig" rid="F6">6A</xref>; absent in <italic><tp:taxon-name><tp:taxon-name-part taxon-name-part-type="genus" reg="Allomedmassa">Allomedmassa</tp:taxon-name-part></tp:taxon-name></italic>), by the spermathecae large and elongate-elliptical (Fig. <xref ref-type="fig" rid="F6">6B</xref>; spermathecae small and reniform in <italic><tp:taxon-name><tp:taxon-name-part taxon-name-part-type="genus" reg="Allomedmassa">Allomedmassa</tp:taxon-name-part></tp:taxon-name></italic>), by the copulatory ducts slender and tubular (Fig. <xref ref-type="fig" rid="F6">6B</xref>; copulatory ducts curved and thick in <italic><tp:taxon-name><tp:taxon-name-part taxon-name-part-type="genus" reg="Allomedmassa">Allomedmassa</tp:taxon-name-part></tp:taxon-name></italic>), and by the vulva without an accessory gland (Fig. <xref ref-type="fig" rid="F6">6B</xref>; present in <italic><tp:taxon-name><tp:taxon-name-part taxon-name-part-type="genus" reg="Allomedmassa">Allomedmassa</tp:taxon-name-part></tp:taxon-name></italic>).</p><fig id="F5" position="float" orientation="portrait"><object-id xmlns:xlink="http://www.w3.org/1999/xlink" content-type="doi" xlink:type="simple">10.3897/zookeys.1165.102672.figure5</object-id><object-id xmlns:xlink="http://www.w3.org/1999/xlink" content-type="arpha" xlink:type="simple">940216DE-478C-5C78-AF05-65133457EA87</object-id><label>Figure 5.</label><caption><p><italic><tp:taxon-name><tp:taxon-name-part taxon-name-part-type="genus" reg="Fengzhen">Fengzhen</tp:taxon-name-part><tp:taxon-name-part taxon-name-part-type="species" reg="mengla">mengla</tp:taxon-name-part></tp:taxon-name></italic> sp. nov., holotype male <bold>A–C</bold> palp <bold>A</bold> prolateral view <bold>B</bold> ventral view <bold>C</bold> retrolateral view. Abbreviations: E = embolus, PTT = prolateral tibial tubercle, SD = sperm duct, ST = subtegulum, VTA = ventral tibial apophysis. Scale bar: 0.20 mm.</p></caption><graphic xmlns:xlink="http://www.w3.org/1999/xlink" xlink:href="zookeys-1165-017_article-102672__-g005.jpg" position="float" orientation="portrait" xlink:type="simple" id="oo_856761.jpg"><uri content-type="original_file" xlink:type="simple">https://binary.pensoft.net/fig/856761</uri></graphic></fig><fig id="F6" position="float" orientation="portrait"><object-id xmlns:xlink="http://www.w3.org/1999/xlink" content-type="doi" xlink:type="simple">10.3897/zookeys.1165.102672.figure6</object-id><object-id xmlns:xlink="http://www.w3.org/1999/xlink" content-type="arpha" xlink:type="simple">5A0BCBD3-8906-5958-A414-154ADD414D4D</object-id><label>Figure 6.</label><caption><p><italic><tp:taxon-name><tp:taxon-name-part taxon-name-part-type="genus" reg="Fengzhen">Fengzhen</tp:taxon-name-part><tp:taxon-name-part taxon-name-part-type="species" reg="mengla">mengla</tp:taxon-name-part></tp:taxon-name></italic> sp. nov., holotype male (<bold>C, D</bold>) and paratype female (<bold>A, B, E, F</bold>) <bold>A</bold> epigyne, ventral view <bold>B</bold> vulva, dorsal view <bold>C</bold> habitus, dorsal view <bold>D</bold> habitus, lateral view <bold>E</bold> habitus, dorsal view <bold>F</bold> habitus, ventral view. Abbreviations: CD = copulatory duct, CO = copulatory opening, FD = fertilization duct, H = hood, SP = spermathecae. Scale bars: 0.20 mm (<bold>A, B</bold>); 1.00 mm (<bold>C–F</bold>).</p></caption><graphic xmlns:xlink="http://www.w3.org/1999/xlink" xlink:href="zookeys-1165-017_article-102672__-g006.jpg" position="float" orientation="portrait" xlink:type="simple" id="oo_856762.jpg"><uri content-type="original_file" xlink:type="simple">https://binary.pensoft.net/fig/856762</uri></graphic></fig></tp:treatment-sec><tp:treatment-sec sec-type="description" id="SECID0EUGAG"><title>Description.</title><p>Small-sized, non-ant-mimicking spiders (Fig. <xref ref-type="fig" rid="F6">6C–F</xref>). Carapace reddish brown to yellowish, obviously convex, highest before fovea, with dark marginal patterns; thoracic region almost round, cephalic region parallel-sided, widest at coxae II, gradually narrowing backwards; radial and cervical grooves indistinct; fovea longitudinal, dark brown. <abbrev xmlns:xlink="http://www.w3.org/1999/xlink" xlink:title="anterior eye row" id="ABBRID0E5GAG" xlink:type="simple">AER</abbrev> almost straight in frontal view, <abbrev xmlns:xlink="http://www.w3.org/1999/xlink" xlink:title="posterior eye row" id="ABBRID0ECHAG" xlink:type="simple">PER</abbrev> procurved in dorsal view; diameters of eyes almost same. <abbrev xmlns:xlink="http://www.w3.org/1999/xlink" xlink:title="median ocular area" id="ABBRID0EGHAG" xlink:type="simple">MOA</abbrev> almost square. Clypeus height larger than diameter of <abbrev xmlns:xlink="http://www.w3.org/1999/xlink" xlink:title="anterior median eye" id="ABBRID0EKHAG" xlink:type="simple">AME</abbrev>. Chilum present, single, triangular, sclerotized. Chelicerae same color as carapace, with granular protrusions on surface, covered with short setae; with promarginal teeth and retromarginal teeth. Endites longer than wide, subapically with membranous area, apical margin with long, curved setae. Labium wider than long. Sternum shield-shaped, longer than wide. Legs brown to yellowish. Abdomen ovoid, grey; males with dorsal scutum, females without dorsal scutum; venter posteriorly with brown elliptical tracheal spiracle, covered with short, stout spines posteriorly.</p><p>Palpal (Fig. <xref ref-type="fig" rid="F5">5A–C</xref>) tibia short, longer than wide, covered with numerous bristles, and with slender spines dorsally; prolateral tibial tubercle triangular; ventral tibial apophysis, located in middle of tibia and spine-shaped. Cymbium long and narrow, with deep furrow ventrally, extending to tip. Tegulum elongate-elliptical, with U-shaped sperm duct. Subtegulum exposed prolaterally. Embolus slender, spine-shaped, and almost straight.</p><p>Epigynal region (Fig. <xref ref-type="fig" rid="F6">6A, B</xref>) heavily sclerotized. Epigynal plate round, as wide as long, posteriorly with one membranous, nearly round hood. Vulva with large, elongate-elliptical spermathecae close to each other, pair of fertilization ducts, and with two copulatory ducts converging into one copulatory opening.</p></tp:treatment-sec><tp:treatment-sec sec-type="distribution" id="SECID0E1HAG"><title>Distribution.</title><p>China (Yunnan, Fig. <xref ref-type="fig" rid="F14">14</xref>).</p></tp:treatment-sec><tp:treatment-sec sec-type="discussion" id="SECID0EEIAG"><title>Discussion.</title><p>This new genus <italic><tp:taxon-name><tp:taxon-name-part taxon-name-part-type="genus" reg="Fengzhen">Fengzhen</tp:taxon-name-part></tp:taxon-name></italic> can be easily distinguished from other genera in the family <tp:taxon-name><tp:taxon-name-part taxon-name-part-type="family">Corinnidae</tp:taxon-name-part></tp:taxon-name> based on the following two most obvious morphological characteristics: male tibial apophysis located on the ventral surface and female two copulatory ducts converging into one copulatory opening. Morphologically, it is most similar to <italic><tp:taxon-name><tp:taxon-name-part taxon-name-part-type="genus" reg="Medmassa">Medmassa</tp:taxon-name-part></tp:taxon-name></italic>, with the type species <italic><tp:taxon-name><tp:taxon-name-part taxon-name-part-type="genus" reg="Fengzhen">Fengzhen</tp:taxon-name-part><tp:taxon-name-part taxon-name-part-type="species" reg="mengla">mengla</tp:taxon-name-part></tp:taxon-name></italic> sp. nov. being the most similar to <italic><tp:taxon-name><tp:taxon-name-part taxon-name-part-type="genus" reg="Medmassa">M.</tp:taxon-name-part><tp:taxon-name-part taxon-name-part-type="species" reg="diplogale">diplogale</tp:taxon-name-part></tp:taxon-name></italic> Deeleman-Reinhold, 2001 from Borneo. The male palpal embolus and sperm duct of <italic><tp:taxon-name><tp:taxon-name-part taxon-name-part-type="genus" reg="Medmassa">M.</tp:taxon-name-part><tp:taxon-name-part taxon-name-part-type="species" reg="diplogale">diplogale</tp:taxon-name-part></tp:taxon-name></italic> are similar to <italic><tp:taxon-name><tp:taxon-name-part taxon-name-part-type="genus" reg="Fengzhen">F.</tp:taxon-name-part><tp:taxon-name-part taxon-name-part-type="species" reg="mengla">mengla</tp:taxon-name-part></tp:taxon-name></italic> sp. nov. but lack a prominent ventral tibial apophysis (<xref ref-type="bibr" rid="B2">Deeleman-Reinhold 2001</xref>: figs 544–546). At the same time, the hood on the epigynal plate posteriorly is a common feature of <italic><tp:taxon-name><tp:taxon-name-part taxon-name-part-type="genus" reg="Medmassa">M.</tp:taxon-name-part><tp:taxon-name-part taxon-name-part-type="species" reg="diplogale">diplogale</tp:taxon-name-part></tp:taxon-name></italic> and <italic><tp:taxon-name><tp:taxon-name-part taxon-name-part-type="genus" reg="Fengzhen">F.</tp:taxon-name-part><tp:taxon-name-part taxon-name-part-type="species" reg="mengla">mengla</tp:taxon-name-part></tp:taxon-name></italic> sp. nov., and <italic><tp:taxon-name><tp:taxon-name-part taxon-name-part-type="genus" reg="Medmassa">M.</tp:taxon-name-part><tp:taxon-name-part taxon-name-part-type="species" reg="diplogale">diplogale</tp:taxon-name-part></tp:taxon-name></italic> with two obvious copulatory openings (<xref ref-type="bibr" rid="B2">Deeleman-Reinhold 2001</xref>: figs 553, 554). None of the other females in <italic><tp:taxon-name><tp:taxon-name-part taxon-name-part-type="genus" reg="Medmassa">Medmassa</tp:taxon-name-part></tp:taxon-name></italic> have hoods. Another important feature that distinguishes <italic><tp:taxon-name><tp:taxon-name-part taxon-name-part-type="genus" reg="Fengzhen">Fengzhen</tp:taxon-name-part></tp:taxon-name></italic> from <italic><tp:taxon-name><tp:taxon-name-part taxon-name-part-type="genus" reg="Medmassa">Medmassa</tp:taxon-name-part></tp:taxon-name></italic> is that the former has a bulging carapace, while the latter has a flat carapace. Based on the above morphological characteristics, we consider the species from Xishuangbanna, China as a new genus <italic><tp:taxon-name><tp:taxon-name-part taxon-name-part-type="genus" reg="Fengzhen">Fengzhen</tp:taxon-name-part></tp:taxon-name></italic> gen. nov. Due to the specimen being stored at room temperature for more than ten years, DNA extraction is no longer possible, so cladistics analysis is missing in this work. Therefore, the monophyly of <italic><tp:taxon-name><tp:taxon-name-part taxon-name-part-type="genus" reg="Fengzhen">Fengzhen</tp:taxon-name-part></tp:taxon-name></italic> needs further discussion in future work that include molecular analysis.</p></tp:treatment-sec><tp:treatment-sec><!--Section generated to contain objects referenced in tp:taxon-treatment.--><fig id="F14" position="float" orientation="portrait"><object-id xmlns:xlink="http://www.w3.org/1999/xlink" content-type="doi" xlink:type="simple">10.3897/zookeys.1165.102672.figure14</object-id><object-id xmlns:xlink="http://www.w3.org/1999/xlink" content-type="arpha" xlink:type="simple">4EB34E68-47B3-5350-BDBF-E052662DCAC0</object-id><label>Figure 14.</label><caption><p>New distribution records of corinnid species from China and Vietnam <bold>1</bold><italic><tp:taxon-name><tp:taxon-name-part taxon-name-part-type="genus" reg="Allomedmassa">Allomedmassa</tp:taxon-name-part><tp:taxon-name-part taxon-name-part-type="species" reg="tamdao">tamdao</tp:taxon-name-part></tp:taxon-name></italic> sp. nov. <bold>2</bold><italic><tp:taxon-name><tp:taxon-name-part taxon-name-part-type="genus" reg="Echinax">Echinax</tp:taxon-name-part><tp:taxon-name-part taxon-name-part-type="species" reg="baisha">baisha</tp:taxon-name-part></tp:taxon-name></italic> sp. nov. <bold>3</bold><italic><tp:taxon-name><tp:taxon-name-part taxon-name-part-type="genus" reg="Fengzhen">Fengzhen</tp:taxon-name-part><tp:taxon-name-part taxon-name-part-type="species" reg="mengla">mengla</tp:taxon-name-part></tp:taxon-name></italic> sp. nov. <bold>4</bold><italic><tp:taxon-name><tp:taxon-name-part taxon-name-part-type="genus" reg="Medmassa">Medmassa</tp:taxon-name-part><tp:taxon-name-part taxon-name-part-type="species" reg="lingshui">lingshui</tp:taxon-name-part></tp:taxon-name></italic> sp. nov. <bold>5</bold><italic><tp:taxon-name><tp:taxon-name-part taxon-name-part-type="genus" reg="Peng">Peng</tp:taxon-name-part><tp:taxon-name-part taxon-name-part-type="species" reg="birmanicus">birmanicus</tp:taxon-name-part></tp:taxon-name></italic> comb. nov. <bold>6</bold><italic><tp:taxon-name><tp:taxon-name-part taxon-name-part-type="genus" reg="Spinirta">Spinirta</tp:taxon-name-part><tp:taxon-name-part taxon-name-part-type="species" reg="shaoguan">shaoguan</tp:taxon-name-part></tp:taxon-name></italic> sp. nov.</p></caption><graphic xmlns:xlink="http://www.w3.org/1999/xlink" xlink:href="zookeys-1165-017_article-102672__-g014.jpg" position="float" orientation="portrait" xlink:type="simple" id="oo_856770.jpg"><uri content-type="original_file" xlink:type="simple">https://binary.pensoft.net/fig/856770</uri></graphic></fig></tp:treatment-sec><ref-list><ref id="B2"><mixed-citation xmlns:xlink="http://www.w3.org/1999/xlink" xlink:type="simple"><person-group><name name-style="western"><surname>Deeleman-Reinhold</surname><given-names>CL</given-names></name></person-group> (<year>2001</year>) <source>Forest Spiders of South East Asia: with a revision of the sac and ground spiders (<tp:taxon-name><tp:taxon-name-part taxon-name-part-type="order">Araneae</tp:taxon-name-part></tp:taxon-name>: <tp:taxon-name><tp:taxon-name-part taxon-name-part-type="family">Clubionidae</tp:taxon-name-part></tp:taxon-name>, <tp:taxon-name><tp:taxon-name-part taxon-name-part-type="family">Corinnidae</tp:taxon-name-part></tp:taxon-name>, <tp:taxon-name><tp:taxon-name-part taxon-name-part-type="family">Liocranidae</tp:taxon-name-part></tp:taxon-name>, <tp:taxon-name><tp:taxon-name-part taxon-name-part-type="family">Gnaphosidae</tp:taxon-name-part></tp:taxon-name>, <tp:taxon-name><tp:taxon-name-part taxon-name-part-type="family">Prodidomidae</tp:taxon-name-part></tp:taxon-name> and <tp:taxon-name><tp:taxon-name-part taxon-name-part-type="family">Trochanterriidae</tp:taxon-name-part></tp:taxon-name>).</source><publisher-name>Brill</publisher-name>, <publisher-loc>Leiden</publisher-loc>, <size units="page">591 pp</size>. <ext-link xlink:href="10.1163/9789004475588" ext-link-type="doi" xlink:type="simple">https://doi.org/10.1163/9789004475588</ext-link></mixed-citation></ref></ref-list></tp:taxon-treatment>
