# Supplementary material for: ﻿Two new genera and five new species of Corinnidae Karsch, 1880 (Arachnida, Araneae) from China and Vietnam
Source: Zookeys. 2023 May 30;1165:17–42. doi: 10.3897/zookeys.1165.102672 (PMC10245289; doi:10.3897/zookeys.1165.102672)
Supplement: XML Treatment for Medmassa lingshui [file zookeys.1165.102672-treatment8.xml]

<!DOCTYPE tp:taxon-treatment
  PUBLIC "-//TaxonX//DTD Taxonomic Treatment Publishing DTD v0 20100105//EN" "tax-treatment-NSO.dtd">
<tp:taxon-treatment xmlns:tp="http://www.plazi.org/taxpub"><tp:treatment-meta><kwd-group><label>Taxon classification</label><kwd>
                <named-content content-type="kingdom">Animalia</named-content>
              </kwd><kwd>
                <named-content content-type="order">Araneae</named-content>
              </kwd><kwd>
                <named-content content-type="family">Corinnidae</named-content>
              </kwd></kwd-group><mixed-citation publication-type="journal"><person-group><name><surname>Lu</surname><given-names>Ying</given-names></name><name><surname>Chu</surname><given-names>Chang</given-names></name><name><surname>Lin</surname><given-names>Zixuan</given-names></name><name><surname>Pham</surname><given-names>Dinh-Sac</given-names></name><name><surname>Li</surname><given-names>Shuqiang</given-names></name><name><surname>Yao</surname><given-names>Zhiyuan</given-names></name></person-group><article-title>﻿Two new genera and five new species of <tp:taxon-name><tp:taxon-name-part taxon-name-part-type="family">Corinnidae</tp:taxon-name-part></tp:taxon-name> Karsch, 1880 (<tp:taxon-name><tp:taxon-name-part taxon-name-part-type="class">Arachnida</tp:taxon-name-part></tp:taxon-name>, <tp:taxon-name><tp:taxon-name-part taxon-name-part-type="order">Araneae</tp:taxon-name-part></tp:taxon-name>) from China and Vietnam</article-title><source>Zookeys</source><day>30</day><month>05</month><year>2023</year><volume>1165</volume><fpage>17</fpage><lpage>42</lpage><pub-id pub-id-type="doi">10.3897/zookeys.1165.102672</pub-id></mixed-citation></tp:treatment-meta><tp:nomenclature><label>﻿</label><tp:taxon-name>
              <object-id xmlns:xlink="http://www.w3.org/1999/xlink" content-type="arpha" xlink:type="simple">114BAB6C-211B-53AF-BA40-E6014E68E573</object-id>
              <tp:taxon-name-part taxon-name-part-type="genus" reg="Medmassa">Medmassa</tp:taxon-name-part>
              <tp:taxon-name-part taxon-name-part-type="species" reg="lingshui">lingshui</tp:taxon-name-part>
              <object-id xmlns:xlink="http://www.w3.org/1999/xlink" content-type="zoobank" xlink:type="simple">https://zoobank.org/6C6F70A8-7442-4B48-9881-DDEDA3548DF5</object-id>
            </tp:taxon-name><tp:taxon-authority>Lu &amp; Li</tp:taxon-authority><tp:taxon-status xmlns:xlink="http://www.w3.org/1999/xlink" xlink:type="simple">sp. nov.</tp:taxon-status><xref ref-type="fig" rid="F7">Figs 7</xref><xref ref-type="fig" rid="F8">, 8</xref></tp:nomenclature><tp:treatment-sec sec-type="type material" id="SECID0EU2AG"><title>Type material.</title><p><bold><italic>Holotype</italic></bold>: 1♂ (<named-content xmlns:xlink="http://www.w3.org/1999/xlink" content-type="dwc:institutional_code" xlink:title="Institute of Zoology, Chinese Academy of Sciences" xlink:href="http://grbio.org/institution/institute-zoology-chinese-academy-sciences" xlink:type="simple">IZCAS</named-content>-Ar 44423), <bold>China</bold>, Hainan, Lingshui, Diaoluoshan Mountain, <named-content xmlns:xlink="http://www.w3.org/1999/xlink" content-type="dwc:verbatimCoordinates" xlink:type="simple"><named-content content-type="geo-json" specific-use="{&#34;type&#34;:&#34;Point&#34;,&#34;coordinates&#34;:[109.876667,18.674000]}" id="NCID0EJ3AG" xlink:type="simple">18°40.440′N, 109°52.600′E</named-content></named-content>, 505 m, hand catch in leaf litter, 10 August 2010, G. Zheng leg.</p></tp:treatment-sec><tp:treatment-sec sec-type="etymology" id="SECID0EO3AG"><title>Etymology.</title><p>The specific name refers to the type locality and is a noun in apposition.</p></tp:treatment-sec><tp:treatment-sec sec-type="diagnosis" id="SECID0ET3AG"><title>Diagnosis.</title><p>The new species resembles <italic><tp:taxon-name><tp:taxon-name-part taxon-name-part-type="genus" reg="Medmassa">M.</tp:taxon-name-part><tp:taxon-name-part taxon-name-part-type="species" reg="torta">torta</tp:taxon-name-part></tp:taxon-name></italic> Jin, Zhang &amp; Zhang, 2019 (cf. Figs <xref ref-type="fig" rid="F7">7</xref>, <xref ref-type="fig" rid="F8">8</xref> and <xref ref-type="bibr" rid="B5">Jin et al. 2019</xref>: 469, figs 8A–H, 9A–C) as the males have a similar sclerotized, triangular prolateral tibial tubercle (Fig. <xref ref-type="fig" rid="F7">7A</xref>) and small prolatero-proximal cymbial outgrowth (Fig. <xref ref-type="fig" rid="F7">7B</xref>). Males can be distinguished by the triangular embolus, that is slightly curved, and integrated with the tegulum (Fig. <xref ref-type="fig" rid="F7">7B</xref>; vs. spine-shaped embolus, almost straight), by the retrolateral tibial apophysis entirely sclerotized apically (Fig. <xref ref-type="fig" rid="F7">7B, C</xref>; vs. retrolateral tibial apophysis twisted and weakly sclerotized), and by the ventral branch of the retrolateral tibial apophysis pointed and curved, and the dorsal branch of the retrolateral tibial apophysis blunt, pointing dorsally (Fig. <xref ref-type="fig" rid="F7">7B, C</xref>; vs. ventral and dorsal branches of retrolateral tibial apophysis almost straight, pointing ventrally). Female unknown.</p><fig id="F7" position="float" orientation="portrait"><object-id xmlns:xlink="http://www.w3.org/1999/xlink" content-type="doi" xlink:type="simple">10.3897/zookeys.1165.102672.figure7</object-id><object-id xmlns:xlink="http://www.w3.org/1999/xlink" content-type="arpha" xlink:type="simple">634D043B-A3F3-51A1-B135-25AC4920BFBD</object-id><label>Figure 7.</label><caption><p><italic><tp:taxon-name><tp:taxon-name-part taxon-name-part-type="genus" reg="Medmassa">Medmassa</tp:taxon-name-part><tp:taxon-name-part taxon-name-part-type="species" reg="lingshui">lingshui</tp:taxon-name-part></tp:taxon-name></italic> sp. nov., holotype male <bold>A–C</bold> palp <bold>A</bold> prolateral view <bold>B</bold> ventral view <bold>C</bold> retrolateral view. Abbreviations: E = embolus, PTT = prolateral tibial tubercle, RTA = retrolateral tibial apophysis, SD = sperm duct, ST = subtegulum. Scale bar: 0.50 mm.</p></caption><graphic xmlns:xlink="http://www.w3.org/1999/xlink" xlink:href="zookeys-1165-017_article-102672__-g007.jpg" position="float" orientation="portrait" xlink:type="simple" id="oo_856763.jpg"><uri content-type="original_file" xlink:type="simple">https://binary.pensoft.net/fig/856763</uri></graphic></fig><fig id="F8" position="float" orientation="portrait"><object-id xmlns:xlink="http://www.w3.org/1999/xlink" content-type="doi" xlink:type="simple">10.3897/zookeys.1165.102672.figure8</object-id><object-id xmlns:xlink="http://www.w3.org/1999/xlink" content-type="arpha" xlink:type="simple">7BD3BB8B-22B2-5080-9B34-D242EF08D774</object-id><label>Figure 8.</label><caption><p><italic><tp:taxon-name><tp:taxon-name-part taxon-name-part-type="genus" reg="Medmassa">Medmassa</tp:taxon-name-part><tp:taxon-name-part taxon-name-part-type="species" reg="lingshui">lingshui</tp:taxon-name-part></tp:taxon-name></italic> sp. nov., holotype male <bold>A, B</bold> habitus <bold>A</bold> dorsal view <bold>B</bold> ventral view. Scale bar: 1.00 mm.</p></caption><graphic xmlns:xlink="http://www.w3.org/1999/xlink" xlink:href="zookeys-1165-017_article-102672__-g008.jpg" position="float" orientation="portrait" xlink:type="simple" id="oo_856764.jpg"><uri content-type="original_file" xlink:type="simple">https://binary.pensoft.net/fig/856764</uri></graphic></fig></tp:treatment-sec><tp:treatment-sec sec-type="description" id="SECID0ECABG"><title>Description.</title><p><bold>Male</bold> (<bold>holotype</bold>; Fig. <xref ref-type="fig" rid="F8">8A, B</xref>). Total body length 6.30: carapace 2.97 long, 2.69 wide; abdomen 3.33 long, 1.91 wide. Carapace dark brown, smooth, almost round, and flat, strong arched caput, sloping gradually back from fovea; posterior margin truncated; fovea longitudinal, black. Diameters of eyes: <abbrev xmlns:xlink="http://www.w3.org/1999/xlink" xlink:title="anterior median eye" id="ABBRID0EQABG" xlink:type="simple">AME</abbrev> 0.25, <abbrev xmlns:xlink="http://www.w3.org/1999/xlink" xlink:title="anterior lateral eye" id="ABBRID0EUABG" xlink:type="simple">ALE</abbrev> 0.14, <abbrev xmlns:xlink="http://www.w3.org/1999/xlink" xlink:title="posterior median eye" id="ABBRID0EYABG" xlink:type="simple">PME</abbrev> 0.16, <abbrev xmlns:xlink="http://www.w3.org/1999/xlink" xlink:title="posterior lateral eye" id="ABBRID0E3ABG" xlink:type="simple">PLE</abbrev> 0.17. Eye interdistances: <abbrev xmlns:xlink="http://www.w3.org/1999/xlink" xlink:title="anterior median eye" id="ABBRID0EABBG" xlink:type="simple">AME</abbrev>–<abbrev xmlns:xlink="http://www.w3.org/1999/xlink" xlink:title="anterior median eye" id="ABBRID0EEBBG" xlink:type="simple">AME</abbrev> 0.10, <abbrev xmlns:xlink="http://www.w3.org/1999/xlink" xlink:title="anterior median eye" id="ABBRID0EIBBG" xlink:type="simple">AME</abbrev>–<abbrev xmlns:xlink="http://www.w3.org/1999/xlink" xlink:title="anterior lateral eye" id="ABBRID0EMBBG" xlink:type="simple">ALE</abbrev> 0.04, <abbrev xmlns:xlink="http://www.w3.org/1999/xlink" xlink:title="posterior median eye" id="ABBRID0EQBBG" xlink:type="simple">PME</abbrev>–<abbrev xmlns:xlink="http://www.w3.org/1999/xlink" xlink:title="posterior median eye" id="ABBRID0EUBBG" xlink:type="simple">PME</abbrev> 0.20, <abbrev xmlns:xlink="http://www.w3.org/1999/xlink" xlink:title="posterior median eye" id="ABBRID0EYBBG" xlink:type="simple">PME</abbrev>–<abbrev xmlns:xlink="http://www.w3.org/1999/xlink" xlink:title="posterior lateral eye" id="ABBRID0E3BBG" xlink:type="simple">PLE</abbrev> 0.12, <abbrev xmlns:xlink="http://www.w3.org/1999/xlink" xlink:title="anterior median eye" id="ABBRID0EACBG" xlink:type="simple">AME</abbrev>–<abbrev xmlns:xlink="http://www.w3.org/1999/xlink" xlink:title="posterior median eye" id="ABBRID0EECBG" xlink:type="simple">PME</abbrev> 0.15, <abbrev xmlns:xlink="http://www.w3.org/1999/xlink" xlink:title="anterior lateral eye" id="ABBRID0EICBG" xlink:type="simple">ALE</abbrev>–<abbrev xmlns:xlink="http://www.w3.org/1999/xlink" xlink:title="posterior lateral eye" id="ABBRID0EMCBG" xlink:type="simple">PLE</abbrev> 0.11. <abbrev xmlns:xlink="http://www.w3.org/1999/xlink" xlink:title="width of cephalic region at PLE" id="ABBRID0EQCBG" xlink:type="simple">CRW</abbrev>/carapace width = 0.52. <abbrev xmlns:xlink="http://www.w3.org/1999/xlink" xlink:title="median ocular area" id="ABBRID0EUCBG" xlink:type="simple">MOA</abbrev> 0.54 long, front width 0.56, back width 0.51. Clypeus height 2 × <abbrev xmlns:xlink="http://www.w3.org/1999/xlink" xlink:title="anterior median eye" id="ABBRID0EYCBG" xlink:type="simple">AME</abbrev> diameter. Chilum present, single, and triangular. Chelicerae same color as carapace, without concave depression at distal end dorsally; with three promarginal teeth, four retromarginal teeth. Endites brown, longer than wide, subapically with membranous area, apical margin with long, curved setae. Labium dark brown, as wide as long. Labium 0.49 long, 0.55 wide. Sternum yellowish, with brown margin, shield-shaped, as wide as long. Sternum 1.49 long, 1.55 wide. Legs dark brown and strong, but yellowish on coxae and trochanters. Measurements of legs: I 10.32 (2.92, 1.16, 2.79, 2.21, 1.24), II 9.66 (2.73, 1.11, 2.35, 2.19, 1.28), III 10.47 (2.61, 1.08, 2.24, 2.87, 1.67), IV 12.12 (2.98, 1.14, 2.65, 3.44, 1.91). Leg spination: tibiae I with nine pairs of ventral spines, II with six pairs of ventral spines, III with two pairs of ventral spines, IV with three pairs of ventral spines; metatarsi I–IV with three pairs of ventral spines. Abdomen ovoid, dark grey, with yellowish dorsal scutum centrally; venter yellowish, posteriorly grey; laterally dark grey, with pale stripes. Spinnerets yellowish.</p><p><bold><italic>Palp</italic></bold> (Fig. <xref ref-type="fig" rid="F7">7A–C</xref>). Tibia with sclerotized, triangular prolateral tibial tubercle; retrolateral tibial apophysis distally bifurcated, ventral branch curved and pointed, dorsal branch sclerotized and blunt. Cymbium elongate-oval, dorsally with chemosensory patch, prolaterally with small outgrowth, and with deep furrow ventrally, extending to tip. Tegulum oval, 3/4 length of cymbium, with U-shaped sperm duct. Subtegulum exposed prolaterally. Embolus triangular and short, integrated with tegulum.</p></tp:treatment-sec><tp:treatment-sec sec-type="distribution" id="SECID0EHDBG"><title>Distribution.</title><p>China (Hainan, type locality; Fig. <xref ref-type="fig" rid="F14">14</xref>).</p></tp:treatment-sec><tp:treatment-sec><!--Section generated to contain objects referenced in tp:taxon-treatment.--><fig id="F14" position="float" orientation="portrait"><object-id xmlns:xlink="http://www.w3.org/1999/xlink" content-type="doi" xlink:type="simple">10.3897/zookeys.1165.102672.figure14</object-id><object-id xmlns:xlink="http://www.w3.org/1999/xlink" content-type="arpha" xlink:type="simple">4EB34E68-47B3-5350-BDBF-E052662DCAC0</object-id><label>Figure 14.</label><caption><p>New distribution records of corinnid species from China and Vietnam <bold>1</bold><italic><tp:taxon-name><tp:taxon-name-part taxon-name-part-type="genus" reg="Allomedmassa">Allomedmassa</tp:taxon-name-part><tp:taxon-name-part taxon-name-part-type="species" reg="tamdao">tamdao</tp:taxon-name-part></tp:taxon-name></italic> sp. nov. <bold>2</bold><italic><tp:taxon-name><tp:taxon-name-part taxon-name-part-type="genus" reg="Echinax">Echinax</tp:taxon-name-part><tp:taxon-name-part taxon-name-part-type="species" reg="baisha">baisha</tp:taxon-name-part></tp:taxon-name></italic> sp. nov. <bold>3</bold><italic><tp:taxon-name><tp:taxon-name-part taxon-name-part-type="genus" reg="Fengzhen">Fengzhen</tp:taxon-name-part><tp:taxon-name-part taxon-name-part-type="species" reg="mengla">mengla</tp:taxon-name-part></tp:taxon-name></italic> sp. nov. <bold>4</bold><italic><tp:taxon-name><tp:taxon-name-part taxon-name-part-type="genus" reg="Medmassa">Medmassa</tp:taxon-name-part><tp:taxon-name-part taxon-name-part-type="species" reg="lingshui">lingshui</tp:taxon-name-part></tp:taxon-name></italic> sp. nov. <bold>5</bold><italic><tp:taxon-name><tp:taxon-name-part taxon-name-part-type="genus" reg="Peng">Peng</tp:taxon-name-part><tp:taxon-name-part taxon-name-part-type="species" reg="birmanicus">birmanicus</tp:taxon-name-part></tp:taxon-name></italic> comb. nov. <bold>6</bold><italic><tp:taxon-name><tp:taxon-name-part taxon-name-part-type="genus" reg="Spinirta">Spinirta</tp:taxon-name-part><tp:taxon-name-part taxon-name-part-type="species" reg="shaoguan">shaoguan</tp:taxon-name-part></tp:taxon-name></italic> sp. nov.</p></caption><graphic xmlns:xlink="http://www.w3.org/1999/xlink" xlink:href="zookeys-1165-017_article-102672__-g014.jpg" position="float" orientation="portrait" xlink:type="simple" id="oo_856770.jpg"><uri content-type="original_file" xlink:type="simple">https://binary.pensoft.net/fig/856770</uri></graphic></fig></tp:treatment-sec><ref-list><ref id="B5"><mixed-citation xmlns:xlink="http://www.w3.org/1999/xlink" xlink:type="simple"><person-group><name name-style="western"><surname>Jin</surname><given-names>C</given-names></name><name name-style="western"><surname>Zhang</surname><given-names>H</given-names></name><name name-style="western"><surname>Zhang</surname><given-names>F</given-names></name></person-group> (<year>2019</year>) <article-title>First records of the corinnid genera <italic><tp:taxon-name><tp:taxon-name-part taxon-name-part-type="genus">Allomedmassa</tp:taxon-name-part></tp:taxon-name></italic> Dankittipakul &amp; Singtripop, 2014 and <italic><tp:taxon-name><tp:taxon-name-part taxon-name-part-type="genus">Medmassa</tp:taxon-name-part></tp:taxon-name></italic> Simon, 1887 from China, with the description of a new genus (<tp:taxon-name><tp:taxon-name-part taxon-name-part-type="order">Araneae</tp:taxon-name-part></tp:taxon-name>: <tp:taxon-name><tp:taxon-name-part taxon-name-part-type="family">Corinnidae</tp:taxon-name-part></tp:taxon-name>).</article-title><source>Zootaxa</source><volume>4585</volume>(<issue>3</issue>): <fpage>459</fpage>–<lpage>477</lpage>. <ext-link xlink:href="10.11646/zootaxa.4585.3.3" ext-link-type="doi" xlink:type="simple">https://doi.org/10.11646/zootaxa.4585.3.3</ext-link></mixed-citation></ref></ref-list></tp:taxon-treatment>
