# Supplementary material for: ﻿Two new genera and five new species of Corinnidae Karsch, 1880 (Arachnida, Araneae) from China and Vietnam
Source: Zookeys. 2023 May 30;1165:17–42. doi: 10.3897/zookeys.1165.102672 (PMC10245289; doi:10.3897/zookeys.1165.102672)
Supplement: XML Treatment for Peng [file zookeys.1165.102672-treatment9.xml]

<!DOCTYPE tp:taxon-treatment
  PUBLIC "-//TaxonX//DTD Taxonomic Treatment Publishing DTD v0 20100105//EN" "tax-treatment-NSO.dtd">
<tp:taxon-treatment xmlns:tp="http://www.plazi.org/taxpub"><tp:treatment-meta><kwd-group><label>Taxon classification</label><kwd>
                <named-content content-type="kingdom">Animalia</named-content>
              </kwd><kwd>
                <named-content content-type="order">Araneae</named-content>
              </kwd><kwd>
                <named-content content-type="family">Corinnidae</named-content>
              </kwd></kwd-group><mixed-citation publication-type="journal"><person-group><name><surname>Lu</surname><given-names>Ying</given-names></name><name><surname>Chu</surname><given-names>Chang</given-names></name><name><surname>Lin</surname><given-names>Zixuan</given-names></name><name><surname>Pham</surname><given-names>Dinh-Sac</given-names></name><name><surname>Li</surname><given-names>Shuqiang</given-names></name><name><surname>Yao</surname><given-names>Zhiyuan</given-names></name></person-group><article-title>﻿Two new genera and five new species of <tp:taxon-name><tp:taxon-name-part taxon-name-part-type="family">Corinnidae</tp:taxon-name-part></tp:taxon-name> Karsch, 1880 (<tp:taxon-name><tp:taxon-name-part taxon-name-part-type="class">Arachnida</tp:taxon-name-part></tp:taxon-name>, <tp:taxon-name><tp:taxon-name-part taxon-name-part-type="order">Araneae</tp:taxon-name-part></tp:taxon-name>) from China and Vietnam</article-title><source>Zookeys</source><day>30</day><month>05</month><year>2023</year><volume>1165</volume><fpage>17</fpage><lpage>42</lpage><pub-id pub-id-type="doi">10.3897/zookeys.1165.102672</pub-id></mixed-citation></tp:treatment-meta><tp:nomenclature><label>﻿Genus</label><tp:taxon-name>
              <object-id xmlns:xlink="http://www.w3.org/1999/xlink" content-type="arpha" xlink:type="simple">3E3EADDC-CADA-5531-8BC1-3F13C112CB42</object-id>
              <tp:taxon-name-part taxon-name-part-type="genus" reg="Peng">Peng</tp:taxon-name-part>
              <object-id xmlns:xlink="http://www.w3.org/1999/xlink" content-type="zoobank" xlink:type="simple">https://zoobank.org/FF31429F-E8E2-452E-A515-BB5623DE00A9</object-id>
            </tp:taxon-name><tp:taxon-authority>Lu &amp; Li</tp:taxon-authority><tp:taxon-status xmlns:xlink="http://www.w3.org/1999/xlink" xlink:type="simple">gen. nov.</tp:taxon-status></tp:nomenclature><tp:treatment-sec sec-type="type species" id="SECID0EWEBG"><title>Type species.</title><p><italic><tp:taxon-name><tp:taxon-name-part taxon-name-part-type="genus" reg="Myrmecisca">Myrmecisca</tp:taxon-name-part><tp:taxon-name-part taxon-name-part-type="species" reg="birmanica">birmanica</tp:taxon-name-part></tp:taxon-name></italic> Thorell, 1897.</p></tp:treatment-sec><tp:treatment-sec sec-type="Composition" id="SECID0EHFBG"><title>Composition.</title><p>This new genus includes three species: <italic><tp:taxon-name><tp:taxon-name-part taxon-name-part-type="genus" reg="Peng">P.</tp:taxon-name-part><tp:taxon-name-part taxon-name-part-type="species" reg="birmanicus">birmanicus</tp:taxon-name-part></tp:taxon-name></italic> (Thorell, 1897), comb. nov. (♂♀) from Myanmar and China, <italic><tp:taxon-name><tp:taxon-name-part taxon-name-part-type="genus" reg="Peng">P.</tp:taxon-name-part><tp:taxon-name-part taxon-name-part-type="species" reg="borneensis">borneensis</tp:taxon-name-part></tp:taxon-name></italic> (Yamasaki, 2017), comb. nov. (♂♀) from Malaysia (Borneo) and <italic><tp:taxon-name><tp:taxon-name-part taxon-name-part-type="genus" reg="Peng">P.</tp:taxon-name-part><tp:taxon-name-part taxon-name-part-type="species" reg="taprobanicus">taprobanicus</tp:taxon-name-part></tp:taxon-name></italic> (Simon, 1897), comb. nov. (juvenile) from Sri Lanka.</p></tp:treatment-sec><tp:treatment-sec sec-type="etymology" id="SECID0EOGBG"><title>Etymology.</title><p>The generic name is dedicated to Chinese arachnologist Xianjin <tp:taxon-name><tp:taxon-name-part taxon-name-part-type="genus" reg="Peng">Peng</tp:taxon-name-part></tp:taxon-name>, born in 1963 in Cili, Hunan Province, China. Gender is masculine.</p></tp:treatment-sec><tp:treatment-sec sec-type="diagnosis" id="SECID0E1GBG"><title>Diagnosis.</title><p>This new genus can be easily distinguished from <italic><tp:taxon-name><tp:taxon-name-part taxon-name-part-type="genus" reg="Sphecotypus">Sphecotypus</tp:taxon-name-part></tp:taxon-name></italic> by the carapace lateral margins weakly undulated (Fig. <xref ref-type="fig" rid="F11">11A, F</xref>; carapace lateral margins strongly undulated in <italic><tp:taxon-name><tp:taxon-name-part taxon-name-part-type="genus" reg="Sphecotypus">Sphecotypus</tp:taxon-name-part></tp:taxon-name></italic>, <xref ref-type="bibr" rid="B7">Leister and Miller 2014</xref>: fig. 1A), by the sternum without the intercoxal sclerite between two coxae IV (Fig. <xref ref-type="fig" rid="F11">11B, G</xref>; present in <italic><tp:taxon-name><tp:taxon-name-part taxon-name-part-type="genus" reg="Sphecotypus">Sphecotypus</tp:taxon-name-part></tp:taxon-name></italic>, <xref ref-type="bibr" rid="B7">Leister and Miller 2014</xref>: fig. 1B), by the abdomen ovoid, without median constriction (Fig. <xref ref-type="fig" rid="F11">11A–C, F–H</xref>; abdomen divided into two lobes by strong median constriction, anterior lobe spherical, posterior lobe elliptical in <italic><tp:taxon-name><tp:taxon-name-part taxon-name-part-type="genus" reg="Sphecotypus">Sphecotypus</tp:taxon-name-part></tp:taxon-name></italic>, <xref ref-type="bibr" rid="B7">Leister and Miller 2014</xref>: fig. 1A–C), by the tibia with triangular prolateral tibial tubercle, without retrolateral apophysis and setal projection (Fig. <xref ref-type="fig" rid="F9">9A–C</xref>; triangular prolateral tibial tubercle absent, retrolateral apophysis and setal projection present in <italic><tp:taxon-name><tp:taxon-name-part taxon-name-part-type="genus" reg="Sphecotypus">Sphecotypus</tp:taxon-name-part></tp:taxon-name></italic>, see <xref ref-type="bibr" rid="B7">Leister and Miller 2014</xref>: fig. 1D–F), by the sperm duct curved twice at ventral surface of posterior tegulum (Fig. <xref ref-type="fig" rid="F9">9A–C</xref>; sperm duct curved 4 × at ventral surface of posterior tegulum in <italic><tp:taxon-name><tp:taxon-name-part taxon-name-part-type="genus" reg="Sphecotypus">Sphecotypus</tp:taxon-name-part></tp:taxon-name></italic>, see <xref ref-type="bibr" rid="B7">Leister and Miller 2014</xref>: fig. 1D–F), by the embolus short, twisted, apically hook-shaped (Fig. <xref ref-type="fig" rid="F9">9A–F</xref>; embolus conical, with fine screw-like wrinkles in <italic><tp:taxon-name><tp:taxon-name-part taxon-name-part-type="genus" reg="Sphecotypus">Sphecotypus</tp:taxon-name-part></tp:taxon-name></italic>, see <xref ref-type="bibr" rid="B7">Leister and Miller 2014</xref>: fig. 1D–G), and by the spermathecae symmetrical (Fig. <xref ref-type="fig" rid="F10">10B</xref>; spermathecae asymmetrical in <italic><tp:taxon-name><tp:taxon-name-part taxon-name-part-type="genus" reg="Sphecotypus">Sphecotypus</tp:taxon-name-part></tp:taxon-name></italic>, see <xref ref-type="bibr" rid="B7">Leister and Miller 2014</xref>: fig. 1I).</p><fig id="F9" position="float" orientation="portrait"><object-id xmlns:xlink="http://www.w3.org/1999/xlink" content-type="doi" xlink:type="simple">10.3897/zookeys.1165.102672.figure9</object-id><object-id xmlns:xlink="http://www.w3.org/1999/xlink" content-type="arpha" xlink:type="simple">57DEFB45-FF04-5833-94BD-64580D64EFB7</object-id><label>Figure 9.</label><caption><p><italic><tp:taxon-name><tp:taxon-name-part taxon-name-part-type="genus" reg="Peng">Peng</tp:taxon-name-part><tp:taxon-name-part taxon-name-part-type="species" reg="birmanicus">birmanicus</tp:taxon-name-part></tp:taxon-name></italic> comb. nov., male <bold>A–C</bold> palp, <bold>D–F</bold> embolus <bold>A</bold> prolateral view <bold>B</bold> ventral view <bold>C</bold> retrolateral view <bold>D</bold> prolateral view <bold>E</bold> ventral view <bold>F</bold> retrolateral view. Abbreviations: E = embolus, SD = sperm duct, ST = subtegulum. Scale bars: 0.20 mm (<bold>A–C</bold>); 0.05 mm (<bold>D–F</bold>).</p></caption><graphic xmlns:xlink="http://www.w3.org/1999/xlink" xlink:href="zookeys-1165-017_article-102672__-g009.jpg" position="float" orientation="portrait" xlink:type="simple" id="oo_856765.jpg"><uri content-type="original_file" xlink:type="simple">https://binary.pensoft.net/fig/856765</uri></graphic></fig><fig id="F10" position="float" orientation="portrait"><object-id xmlns:xlink="http://www.w3.org/1999/xlink" content-type="doi" xlink:type="simple">10.3897/zookeys.1165.102672.figure10</object-id><object-id xmlns:xlink="http://www.w3.org/1999/xlink" content-type="arpha" xlink:type="simple">E1A07BC2-07AD-5455-B697-AF81D8E42FF2</object-id><label>Figure 10.</label><caption><p><italic><tp:taxon-name><tp:taxon-name-part taxon-name-part-type="genus" reg="Peng">Peng</tp:taxon-name-part><tp:taxon-name-part taxon-name-part-type="species" reg="birmanicus">birmanicus</tp:taxon-name-part></tp:taxon-name></italic> comb. nov., female (<bold>A, B</bold>) <bold>A</bold> epigyne, ventral view <bold>B</bold> vulva, dorsal view. Abbreviations: AL = accessory lobe, CD = copulatory duct, CO = copulatory opening, FD = fertilization duct, S I = spermathecae I, S II = spermathecae II. Scale bars: 0.10 mm.</p></caption><graphic xmlns:xlink="http://www.w3.org/1999/xlink" xlink:href="zookeys-1165-017_article-102672__-g010.jpg" position="float" orientation="portrait" xlink:type="simple" id="oo_856766.jpg"><uri content-type="original_file" xlink:type="simple">https://binary.pensoft.net/fig/856766</uri></graphic></fig><fig id="F11" position="float" orientation="portrait"><object-id xmlns:xlink="http://www.w3.org/1999/xlink" content-type="doi" xlink:type="simple">10.3897/zookeys.1165.102672.figure11</object-id><object-id xmlns:xlink="http://www.w3.org/1999/xlink" content-type="arpha" xlink:type="simple">98AFC9A5-2BEA-5653-87E4-F33A7678BFCC</object-id><label>Figure 11.</label><caption><p><italic><tp:taxon-name><tp:taxon-name-part taxon-name-part-type="genus" reg="Peng">Peng</tp:taxon-name-part><tp:taxon-name-part taxon-name-part-type="species" reg="birmanicus">birmanicus</tp:taxon-name-part></tp:taxon-name></italic> comb. nov., male (<bold>A–E</bold>) and female (<bold>F–J</bold>) <bold>A</bold> habitus, dorsal view <bold>B</bold> habitus, ventral view <bold>C</bold> habitus, lateral view <bold>D</bold> cephalothorax, frontal view <bold>E</bold> cephalic region, dorsal view <bold>F</bold> habitus, dorsal view <bold>G</bold> habitus, ventral view <bold>H</bold> habitus, lateral view <bold>I</bold> cephalothorax, frontal view <bold>J</bold> cephalic region, dorsal view. Scale bars: 1.00 mm (<bold>A–C, F–H</bold>); 0.50 mm (<bold>D, E, I, J</bold>).</p></caption><graphic xmlns:xlink="http://www.w3.org/1999/xlink" xlink:href="zookeys-1165-017_article-102672__-g011.jpg" position="float" orientation="portrait" xlink:type="simple" id="oo_856767.jpg"><uri content-type="original_file" xlink:type="simple">https://binary.pensoft.net/fig/856767</uri></graphic></fig></tp:treatment-sec><tp:treatment-sec sec-type="description" id="SECID0EOOBG"><title>Description.</title><p>Small-sized, ant-mimicking spiders (Fig. <xref ref-type="fig" rid="F11">11A–J</xref>). Carapace black, covered with granular protuberances, with two distinct regions, cephalic region ladder-shaped, distinguished from thoracic region by deep constriction, thoracic region long, almost 2 × of cephalic region, fusiform, lateral margins weakly undulated, terminating with small raised dome; thoracic groove absent. <abbrev xmlns:xlink="http://www.w3.org/1999/xlink" xlink:title="anterior eye row" id="ABBRID0EYOBG" xlink:type="simple">AER</abbrev> slightly procurved in frontal view, <abbrev xmlns:xlink="http://www.w3.org/1999/xlink" xlink:title="posterior eye row" id="ABBRID0E3OBG" xlink:type="simple">PER</abbrev> strongly recurved in dorsal view; <abbrev xmlns:xlink="http://www.w3.org/1999/xlink" xlink:title="anterior median eye" id="ABBRID0EAPBG" xlink:type="simple">AME</abbrev> largest, diameter of <abbrev xmlns:xlink="http://www.w3.org/1999/xlink" xlink:title="anterior lateral eye" id="ABBRID0EEPBG" xlink:type="simple">ALE</abbrev> subequal to <abbrev xmlns:xlink="http://www.w3.org/1999/xlink" xlink:title="posterior lateral eye" id="ABBRID0EIPBG" xlink:type="simple">PLE</abbrev>. <abbrev xmlns:xlink="http://www.w3.org/1999/xlink" xlink:title="median ocular area" id="ABBRID0EMPBG" xlink:type="simple">MOA</abbrev> almost square. Clypeus height larger than diameter of <abbrev xmlns:xlink="http://www.w3.org/1999/xlink" xlink:title="anterior median eye" id="ABBRID0EQPBG" xlink:type="simple">AME</abbrev>. Chelicerae same color as carapace, covered with long dark setae along anterior surface, and with intensive promarginal setae. Endites brown to black, longer than wide, subapically with membranous area, apical margin with long setae. Labium black, longer than wide. Sternum reddish brown to black, elongate, granulose, covered with white feathery setae, anteriorly extending beyond coxae I, tapering posteriorly, extending between coxae IV, contiguous with precoxal and intercoxal sclerites. Sternum much longer than wide. Legs black, but white on most coxae I. Abdomen ovoid, reddish brown to black, covered with granular protuberances, males with scutum almost covering the whole dorsum surface, females with scutum almost covering 1/2 to 2/3 of dorsum surface.</p><p>Palpal (Fig. <xref ref-type="fig" rid="F9">9A–F</xref>) tibia short, longer than wide, covered with numerous bristles, and with slender spines prolaterally; prolateral tibial tubercle triangular; without retrolateral apophysis and setal projection. Cymbium tip conical, with deep furrow ventrally. Tegulum pyriform, with sperm duct curved twice at ventral surface of posterior tegulum. Subtegulum exposed retrolaterally. Embolus short, sclerotized, strongly curved apically.</p><p>Epigynal region (Fig. <xref ref-type="fig" rid="F10">10A, B</xref>) heavily sclerotized. Epigynal plate with two elliptical, downward copulatory openings, situated at posterior part of epigynal plate. Vulva with symmetrical spermathecae, divided into two chambers, shape of spermathecae varies. Copulatory ducts tubular, connect the junction of two chambers.</p></tp:treatment-sec><tp:treatment-sec sec-type="distribution" id="SECID0EAQBG"><title>Distribution.</title><p>China (Yunnan), Myanmar, Malaysia (Borneo) and Sri Lanka.</p></tp:treatment-sec><tp:treatment-sec sec-type="notes" id="SECID0EFQBG"><title>Note.</title><p>According to the clear figures in <xref ref-type="bibr" rid="B16">Yamasaki and Rollard (2022)</xref>, the somatic morphology of <italic><tp:taxon-name><tp:taxon-name-part taxon-name-part-type="genus" reg="Sphecotypus">Sphecotypus</tp:taxon-name-part><tp:taxon-name-part taxon-name-part-type="species" reg="taprobanicus">taprobanicus</tp:taxon-name-part></tp:taxon-name></italic> Simon, 1897 conforms to <italic><tp:taxon-name><tp:taxon-name-part taxon-name-part-type="genus" reg="Peng">Peng</tp:taxon-name-part></tp:taxon-name></italic> gen. nov. Therefore, <italic><tp:taxon-name><tp:taxon-name-part taxon-name-part-type="genus" reg="Sphecotypus">S.</tp:taxon-name-part><tp:taxon-name-part taxon-name-part-type="species" reg="taprobanicus">taprobanicus</tp:taxon-name-part></tp:taxon-name></italic> is transferred to <italic><tp:taxon-name><tp:taxon-name-part taxon-name-part-type="genus" reg="Peng">Peng</tp:taxon-name-part></tp:taxon-name></italic>, as <italic><tp:taxon-name><tp:taxon-name-part taxon-name-part-type="genus" reg="Peng">Peng</tp:taxon-name-part><tp:taxon-name-part taxon-name-part-type="species" reg="taprobanicus">taprobanicus</tp:taxon-name-part></tp:taxon-name></italic> (Simon, 1897) comb. nov.</p></tp:treatment-sec><tp:treatment-sec sec-type="discussion" id="SECID0E5RBG"><title>Discussion.</title><p>The genus <italic><tp:taxon-name><tp:taxon-name-part taxon-name-part-type="genus" reg="Sphecotypus">Sphecotypus</tp:taxon-name-part></tp:taxon-name></italic> was established based on a species collected from Nicaragua to Brazil and Bolivia by O. Pickard-Cambridge in 1895. Subsequently, three species from Asia were added to this genus. From a morphological perspective, there are significant differences in habitus and genitals between American and Asian species, such as the median constriction of abdomen, intercoxal sclerite between two coxae IV on the sternum and male palp (refer to the above genus diagnosis for details). Secondly, combined with geographical distribution, we transferred three species from Asia and established a new genus <italic><tp:taxon-name><tp:taxon-name-part taxon-name-part-type="genus" reg="Peng">Peng</tp:taxon-name-part></tp:taxon-name></italic> gen. nov. Due to the fact that the specimens collected at that time were not stored at low temperature in 95% alcohol, DNA could no longer be extracted. The phylogenetic relationship between <italic><tp:taxon-name><tp:taxon-name-part taxon-name-part-type="genus" reg="Peng">Peng</tp:taxon-name-part></tp:taxon-name></italic> and other related genera needs further experimental discussion.</p></tp:treatment-sec><ref-list><ref id="B7"><mixed-citation xmlns:xlink="http://www.w3.org/1999/xlink" xlink:type="simple"><person-group><name name-style="western"><surname>Leister</surname><given-names>M</given-names></name><name name-style="western"><surname>Miller</surname><given-names>K</given-names></name></person-group> (<year>2014</year>) <article-title>First description of the male of <italic><tp:taxon-name><tp:taxon-name-part taxon-name-part-type="genus">Sphecotypus</tp:taxon-name-part><tp:taxon-name-part taxon-name-part-type="species">niger</tp:taxon-name-part></tp:taxon-name></italic> (Perty, 1833), with notes on behavioral and morphological mimicry (<tp:taxon-name><tp:taxon-name-part taxon-name-part-type="order">Araneae</tp:taxon-name-part></tp:taxon-name>: <tp:taxon-name><tp:taxon-name-part taxon-name-part-type="family">Corinnidae</tp:taxon-name-part></tp:taxon-name>: <tp:taxon-name><tp:taxon-name-part taxon-name-part-type="subfamily">Castianeirinae</tp:taxon-name-part></tp:taxon-name>).</article-title><source>Zootaxa</source><volume>3814</volume>(<issue>1</issue>): <fpage>146</fpage>–<lpage>150</lpage>. <ext-link xlink:href="10.11646/zootaxa.3814.1.10" ext-link-type="doi" xlink:type="simple">https://doi.org/10.11646/zootaxa.3814.1.10</ext-link></mixed-citation></ref><ref id="B16"><mixed-citation xmlns:xlink="http://www.w3.org/1999/xlink" xlink:type="simple"><person-group><name name-style="western"><surname>Yamasaki</surname><given-names>T</given-names></name><name name-style="western"><surname>Rollard</surname><given-names>C</given-names></name></person-group> (<year>2022</year>) <article-title>Redescription of <italic><tp:taxon-name><tp:taxon-name-part taxon-name-part-type="genus">Sphecotypus</tp:taxon-name-part><tp:taxon-name-part taxon-name-part-type="species">taprobanicus</tp:taxon-name-part></tp:taxon-name></italic> Simon 1897 (<tp:taxon-name><tp:taxon-name-part taxon-name-part-type="order">Araneae</tp:taxon-name-part></tp:taxon-name>: <tp:taxon-name><tp:taxon-name-part taxon-name-part-type="family">Corinnidae</tp:taxon-name-part></tp:taxon-name>).</article-title><source>Acta Arachnologica</source><volume>71</volume>(<issue>1</issue>): <fpage>49</fpage>–<lpage>51</lpage>. <ext-link xlink:href="10.2476/asjaa.71.49" ext-link-type="doi" xlink:type="simple">https://doi.org/10.2476/asjaa.71.49</ext-link></mixed-citation></ref></ref-list></tp:taxon-treatment>
