# Supplementary material for: ﻿Two new genera and five new species of Corinnidae Karsch, 1880 (Arachnida, Araneae) from China and Vietnam
Source: Zookeys. 2023 May 30;1165:17–42. doi: 10.3897/zookeys.1165.102672 (PMC10245289; doi:10.3897/zookeys.1165.102672)
Supplement: XML Treatment for Peng birmanicus [file zookeys.1165.102672-treatment10.xml]

<!DOCTYPE tp:taxon-treatment
  PUBLIC "-//TaxonX//DTD Taxonomic Treatment Publishing DTD v0 20100105//EN" "tax-treatment-NSO.dtd">
<tp:taxon-treatment xmlns:tp="http://www.plazi.org/taxpub"><tp:treatment-meta><kwd-group><label>Taxon classification</label><kwd>
                <named-content content-type="kingdom">Animalia</named-content>
              </kwd><kwd>
                <named-content content-type="order">Araneae</named-content>
              </kwd><kwd>
                <named-content content-type="family">Corinnidae</named-content>
              </kwd></kwd-group><mixed-citation publication-type="journal"><person-group><name><surname>Lu</surname><given-names>Ying</given-names></name><name><surname>Chu</surname><given-names>Chang</given-names></name><name><surname>Lin</surname><given-names>Zixuan</given-names></name><name><surname>Pham</surname><given-names>Dinh-Sac</given-names></name><name><surname>Li</surname><given-names>Shuqiang</given-names></name><name><surname>Yao</surname><given-names>Zhiyuan</given-names></name></person-group><article-title>﻿Two new genera and five new species of <tp:taxon-name><tp:taxon-name-part taxon-name-part-type="family">Corinnidae</tp:taxon-name-part></tp:taxon-name> Karsch, 1880 (<tp:taxon-name><tp:taxon-name-part taxon-name-part-type="class">Arachnida</tp:taxon-name-part></tp:taxon-name>, <tp:taxon-name><tp:taxon-name-part taxon-name-part-type="order">Araneae</tp:taxon-name-part></tp:taxon-name>) from China and Vietnam</article-title><source>Zookeys</source><day>30</day><month>05</month><year>2023</year><volume>1165</volume><fpage>17</fpage><lpage>42</lpage><pub-id pub-id-type="doi">10.3897/zookeys.1165.102672</pub-id></mixed-citation></tp:treatment-meta><tp:nomenclature><label>﻿</label><tp:taxon-name>
              <object-id xmlns:xlink="http://www.w3.org/1999/xlink" content-type="arpha" xlink:type="simple">33663607-501E-5348-B797-C134702524A8</object-id>
              <tp:taxon-name-part taxon-name-part-type="genus" reg="Peng">Peng</tp:taxon-name-part>
              <tp:taxon-name-part taxon-name-part-type="species" reg="birmanicus">birmanicus</tp:taxon-name-part>
            </tp:taxon-name><tp:taxon-authority>(Thorell, 1897)</tp:taxon-authority><tp:taxon-status xmlns:xlink="http://www.w3.org/1999/xlink" xlink:type="simple">comb. nov.</tp:taxon-status><xref ref-type="fig" rid="F9">Figs 9</xref><xref ref-type="fig" rid="F10">, 10</xref><xref ref-type="fig" rid="F11">, 11</xref><tp:nomenclature-citation-list><tp:nomenclature-citation><tp:taxon-name>
                  <tp:taxon-name-part taxon-name-part-type="genus" reg="Myrmecisca">Myrmecisca</tp:taxon-name-part>
                  <tp:taxon-name-part taxon-name-part-type="species" reg="birmanica">birmanica</tp:taxon-name-part>
                </tp:taxon-name><comment>Thorell, 1897: 240; <tp:taxon-name><tp:taxon-name-part taxon-name-part-type="genus" reg="Sphecotypus">Sphecotypus</tp:taxon-name-part><tp:taxon-name-part taxon-name-part-type="species" reg="birmanicus">birmanicus</tp:taxon-name-part></tp:taxon-name><xref ref-type="bibr" rid="B12">Simon 1897</xref>: 171; <xref ref-type="bibr" rid="B17">Yamasaki et al. 2017</xref>: 22, figs 1–5, 7–8; <xref ref-type="bibr" rid="B16">Yamasaki and Rollard 2022</xref>: 49, fig. 2B, E.</comment></tp:nomenclature-citation></tp:nomenclature-citation-list></tp:nomenclature><tp:treatment-sec sec-type="material" id="SECID0EOVBG"><title>Material examined.</title><p>1♂ (<named-content xmlns:xlink="http://www.w3.org/1999/xlink" content-type="dwc:institutional_code" xlink:title="Institute of Zoology, Chinese Academy of Sciences" xlink:href="http://grbio.org/institution/institute-zoology-chinese-academy-sciences" xlink:type="simple">IZCAS</named-content>-Ar 44424) and 1♀ (<named-content xmlns:xlink="http://www.w3.org/1999/xlink" content-type="dwc:institutional_code" xlink:title="Institute of Zoology, Chinese Academy of Sciences" xlink:href="http://grbio.org/institution/institute-zoology-chinese-academy-sciences" xlink:type="simple">IZCAS</named-content>-Ar 44425), <bold>China</bold>, Yunnan, Xishuangbanna, Mengla County, Menglun Town, Xishuangbanna Botanical Garden, <named-content xmlns:xlink="http://www.w3.org/1999/xlink" content-type="dwc:verbatimCoordinates" xlink:type="simple"><named-content content-type="geo-json" specific-use="{&#34;type&#34;:&#34;Point&#34;,&#34;coordinates&#34;:[101.276500,21.921278]}" id="NCID0EDWBG" xlink:type="simple">21°55′16.6′′N, 101°16′35.4′′E</named-content></named-content>, 564 m, hand catch in leaf litter, 7 April 2015, Z.G. Chen leg.</p></tp:treatment-sec><tp:treatment-sec sec-type="diagnosis" id="SECID0EIWBG"><title>Diagnosis.</title><p>The new species resembles <italic><tp:taxon-name><tp:taxon-name-part taxon-name-part-type="genus" reg="Peng">P.</tp:taxon-name-part><tp:taxon-name-part taxon-name-part-type="species" reg="borneensis">borneensis</tp:taxon-name-part></tp:taxon-name></italic> (Yamasaki, 2017) (cf. Figs <xref ref-type="fig" rid="F9">9</xref>–<xref ref-type="fig" rid="F11">11</xref> and <xref ref-type="bibr" rid="B17">Yamasaki et al. 2017</xref>: 26, figs 9–28) as the males have a similar sperm duct (Fig. <xref ref-type="fig" rid="F9">9A–C</xref>). Males can be distinguished by the embolus slightly curved apically in ventral view (Fig. <xref ref-type="fig" rid="F9">9B, E</xref>; vs. embolus strongly curved apically in ventral view); females by the copulatory ducts long and curved (Fig. <xref ref-type="fig" rid="F10">10B</xref>; vs. copulatory ducts shorter and almost straight), by the spermathecae II comma-shaped (Fig. <xref ref-type="fig" rid="F10">10B</xref>; vs. spermathecae II large and sac-like), and by the spermathecae II with accessory lobes (Fig. <xref ref-type="fig" rid="F10">10B</xref>; vs. spermathecae II without accessory lobes).</p></tp:treatment-sec><tp:treatment-sec sec-type="description" id="SECID0EZXBG"><title>Description.</title><p><bold>Male</bold> (Fig. <xref ref-type="fig" rid="F11">11A–E</xref>). Total body length 6.79: carapace 3.94 long, 1.48 wide; abdomen 2.85 long, 1.96 wide. Carapace black, covered with granular protuberances, with two distinct regions, cephalic region ladder-shaped, distinguished from thoracic region by deep constriction, thoracic region long, fusiform, lateral margins weakly undulated, terminating with small raised dome; thoracic groove absent. Diameters of eyes: <abbrev xmlns:xlink="http://www.w3.org/1999/xlink" xlink:title="anterior median eye" id="ABBRID0EFYBG" xlink:type="simple">AME</abbrev> 0.13, <abbrev xmlns:xlink="http://www.w3.org/1999/xlink" xlink:title="anterior lateral eye" id="ABBRID0EJYBG" xlink:type="simple">ALE</abbrev> 0.08, <abbrev xmlns:xlink="http://www.w3.org/1999/xlink" xlink:title="posterior median eye" id="ABBRID0ENYBG" xlink:type="simple">PME</abbrev> 0.10, <abbrev xmlns:xlink="http://www.w3.org/1999/xlink" xlink:title="posterior lateral eye" id="ABBRID0ERYBG" xlink:type="simple">PLE</abbrev> 0.09. Eye interdistances: <abbrev xmlns:xlink="http://www.w3.org/1999/xlink" xlink:title="anterior median eye" id="ABBRID0EVYBG" xlink:type="simple">AME</abbrev>–<abbrev xmlns:xlink="http://www.w3.org/1999/xlink" xlink:title="anterior median eye" id="ABBRID0EZYBG" xlink:type="simple">AME</abbrev> 0.13, <abbrev xmlns:xlink="http://www.w3.org/1999/xlink" xlink:title="anterior median eye" id="ABBRID0E4YBG" xlink:type="simple">AME</abbrev>–<abbrev xmlns:xlink="http://www.w3.org/1999/xlink" xlink:title="anterior lateral eye" id="ABBRID0EBZBG" xlink:type="simple">ALE</abbrev> 0.05, <abbrev xmlns:xlink="http://www.w3.org/1999/xlink" xlink:title="posterior median eye" id="ABBRID0EFZBG" xlink:type="simple">PME</abbrev>–<abbrev xmlns:xlink="http://www.w3.org/1999/xlink" xlink:title="posterior median eye" id="ABBRID0EJZBG" xlink:type="simple">PME</abbrev> 0.23, <abbrev xmlns:xlink="http://www.w3.org/1999/xlink" xlink:title="posterior median eye" id="ABBRID0ENZBG" xlink:type="simple">PME</abbrev>–<abbrev xmlns:xlink="http://www.w3.org/1999/xlink" xlink:title="posterior lateral eye" id="ABBRID0ERZBG" xlink:type="simple">PLE</abbrev> 0.30, <abbrev xmlns:xlink="http://www.w3.org/1999/xlink" xlink:title="anterior median eye" id="ABBRID0EVZBG" xlink:type="simple">AME</abbrev>–<abbrev xmlns:xlink="http://www.w3.org/1999/xlink" xlink:title="posterior median eye" id="ABBRID0EZZBG" xlink:type="simple">PME</abbrev> 0.15, <abbrev xmlns:xlink="http://www.w3.org/1999/xlink" xlink:title="anterior lateral eye" id="ABBRID0E4ZBG" xlink:type="simple">ALE</abbrev>–<abbrev xmlns:xlink="http://www.w3.org/1999/xlink" xlink:title="posterior lateral eye" id="ABBRID0EB1BG" xlink:type="simple">PLE</abbrev> 0.29. <abbrev xmlns:xlink="http://www.w3.org/1999/xlink" xlink:title="width of cephalic region at PLE" id="ABBRID0EF1BG" xlink:type="simple">CRW</abbrev>/carapace width = 0.74. <abbrev xmlns:xlink="http://www.w3.org/1999/xlink" xlink:title="median ocular area" id="ABBRID0EJ1BG" xlink:type="simple">MOA</abbrev> 0.36 long, front width 0.41, back width 0.43. Clypeus height almost 1.5 × diameter of <abbrev xmlns:xlink="http://www.w3.org/1999/xlink" xlink:title="anterior median eye" id="ABBRID0EN1BG" xlink:type="simple">AME</abbrev>. Chelicerae same color as carapace, covered with long dark setae along anterior surface; with two promarginal teeth, two retromarginal teeth. Endites brown to black, longer than wide, subapically with membranous area, apical margin with long setae. Labium black, 0.45 long, 0.35 wide. Sternum reddish brown to black, elongate, granulose, covered with white feathery setae, anteriorly extending beyond coxae I, tapering posteriorly, extending between coxae IV, contiguous with precoxal and intercoxal sclerites. Sternum 1.94 long, 0.81 wide. Legs black, but white on coxae I and II, with black bands. Measurements of legs: I 8.52 (2.35, 0.51, 2.38, 1.97, 1.31), II 7.60 (2.24, 0.57, 2.07, 1.65, 1.07), III 6.60 (2.02, 0.63, 1.68, 1.60, 0.67), IV 10.22 (3.29, 0.68, 2.58, 2.61, 1.06). Leg spination: metatarsi I with 1 ventral spine, II–III with two pairs of ventral spines, IV with 1 pair of ventral spines. Abdomen ovoid, reddish brown to black, covered with granular protuberances; venter anteriorly with black epigastric sclerite, reddish brown rectangular ventral sclerite, posteriorly with brown spiracle. Spinnerets brown in anterior part, white in posterior part.</p><p><bold><italic>Palp</italic></bold> (Fig. <xref ref-type="fig" rid="F9">9A–C</xref>). Tibia with triangular prolateral tibial tubercle. Cymbium tip conical, with deep furrow ventrally. Tegulum pyriform, 4/5 length of cymbium, with distinct, sinuous sperm duct. Subtegulum exposed retrolaterally. Embolus short, sclerotized, twisted, apically hook-shaped.</p><p><bold>Female</bold> (Figs <xref ref-type="fig" rid="F10">10A, B</xref>, <xref ref-type="fig" rid="F11">11F–J</xref>). See <xref ref-type="bibr" rid="B17">Yamasaki et al. (2017</xref>: figs 1–5, 7–8) and <xref ref-type="bibr" rid="B16">Yamasaki and Rollard (2022</xref>: fig. 2B, E) for complete description.</p></tp:treatment-sec><tp:treatment-sec sec-type="distribution" id="SECID0EQ2BG"><title>Distribution.</title><p>Myanmar (type locality); China (Yunnan; Fig. <xref ref-type="fig" rid="F14">14</xref>).</p></tp:treatment-sec><tp:treatment-sec><!--Section generated to contain objects referenced in tp:taxon-treatment.--><fig id="F9" position="float" orientation="portrait"><object-id xmlns:xlink="http://www.w3.org/1999/xlink" content-type="doi" xlink:type="simple">10.3897/zookeys.1165.102672.figure9</object-id><object-id xmlns:xlink="http://www.w3.org/1999/xlink" content-type="arpha" xlink:type="simple">57DEFB45-FF04-5833-94BD-64580D64EFB7</object-id><label>Figure 9.</label><caption><p><italic><tp:taxon-name><tp:taxon-name-part taxon-name-part-type="genus" reg="Peng">Peng</tp:taxon-name-part><tp:taxon-name-part taxon-name-part-type="species" reg="birmanicus">birmanicus</tp:taxon-name-part></tp:taxon-name></italic> comb. nov., male <bold>A–C</bold> palp, <bold>D–F</bold> embolus <bold>A</bold> prolateral view <bold>B</bold> ventral view <bold>C</bold> retrolateral view <bold>D</bold> prolateral view <bold>E</bold> ventral view <bold>F</bold> retrolateral view. Abbreviations: E = embolus, SD = sperm duct, ST = subtegulum. Scale bars: 0.20 mm (<bold>A–C</bold>); 0.05 mm (<bold>D–F</bold>).</p></caption><graphic xmlns:xlink="http://www.w3.org/1999/xlink" xlink:href="zookeys-1165-017_article-102672__-g009.jpg" position="float" orientation="portrait" xlink:type="simple" id="oo_856765.jpg"><uri content-type="original_file" xlink:type="simple">https://binary.pensoft.net/fig/856765</uri></graphic></fig><fig id="F10" position="float" orientation="portrait"><object-id xmlns:xlink="http://www.w3.org/1999/xlink" content-type="doi" xlink:type="simple">10.3897/zookeys.1165.102672.figure10</object-id><object-id xmlns:xlink="http://www.w3.org/1999/xlink" content-type="arpha" xlink:type="simple">E1A07BC2-07AD-5455-B697-AF81D8E42FF2</object-id><label>Figure 10.</label><caption><p><italic><tp:taxon-name><tp:taxon-name-part taxon-name-part-type="genus" reg="Peng">Peng</tp:taxon-name-part><tp:taxon-name-part taxon-name-part-type="species" reg="birmanicus">birmanicus</tp:taxon-name-part></tp:taxon-name></italic> comb. nov., female (<bold>A, B</bold>) <bold>A</bold> epigyne, ventral view <bold>B</bold> vulva, dorsal view. Abbreviations: AL = accessory lobe, CD = copulatory duct, CO = copulatory opening, FD = fertilization duct, S I = spermathecae I, S II = spermathecae II. Scale bars: 0.10 mm.</p></caption><graphic xmlns:xlink="http://www.w3.org/1999/xlink" xlink:href="zookeys-1165-017_article-102672__-g010.jpg" position="float" orientation="portrait" xlink:type="simple" id="oo_856766.jpg"><uri content-type="original_file" xlink:type="simple">https://binary.pensoft.net/fig/856766</uri></graphic></fig><fig id="F11" position="float" orientation="portrait"><object-id xmlns:xlink="http://www.w3.org/1999/xlink" content-type="doi" xlink:type="simple">10.3897/zookeys.1165.102672.figure11</object-id><object-id xmlns:xlink="http://www.w3.org/1999/xlink" content-type="arpha" xlink:type="simple">98AFC9A5-2BEA-5653-87E4-F33A7678BFCC</object-id><label>Figure 11.</label><caption><p><italic><tp:taxon-name><tp:taxon-name-part taxon-name-part-type="genus" reg="Peng">Peng</tp:taxon-name-part><tp:taxon-name-part taxon-name-part-type="species" reg="birmanicus">birmanicus</tp:taxon-name-part></tp:taxon-name></italic> comb. nov., male (<bold>A–E</bold>) and female (<bold>F–J</bold>) <bold>A</bold> habitus, dorsal view <bold>B</bold> habitus, ventral view <bold>C</bold> habitus, lateral view <bold>D</bold> cephalothorax, frontal view <bold>E</bold> cephalic region, dorsal view <bold>F</bold> habitus, dorsal view <bold>G</bold> habitus, ventral view <bold>H</bold> habitus, lateral view <bold>I</bold> cephalothorax, frontal view <bold>J</bold> cephalic region, dorsal view. Scale bars: 1.00 mm (<bold>A–C, F–H</bold>); 0.50 mm (<bold>D, E, I, J</bold>).</p></caption><graphic xmlns:xlink="http://www.w3.org/1999/xlink" xlink:href="zookeys-1165-017_article-102672__-g011.jpg" position="float" orientation="portrait" xlink:type="simple" id="oo_856767.jpg"><uri content-type="original_file" xlink:type="simple">https://binary.pensoft.net/fig/856767</uri></graphic></fig><fig id="F14" position="float" orientation="portrait"><object-id xmlns:xlink="http://www.w3.org/1999/xlink" content-type="doi" xlink:type="simple">10.3897/zookeys.1165.102672.figure14</object-id><object-id xmlns:xlink="http://www.w3.org/1999/xlink" content-type="arpha" xlink:type="simple">4EB34E68-47B3-5350-BDBF-E052662DCAC0</object-id><label>Figure 14.</label><caption><p>New distribution records of corinnid species from China and Vietnam <bold>1</bold><italic><tp:taxon-name><tp:taxon-name-part taxon-name-part-type="genus" reg="Allomedmassa">Allomedmassa</tp:taxon-name-part><tp:taxon-name-part taxon-name-part-type="species" reg="tamdao">tamdao</tp:taxon-name-part></tp:taxon-name></italic> sp. nov. <bold>2</bold><italic><tp:taxon-name><tp:taxon-name-part taxon-name-part-type="genus" reg="Echinax">Echinax</tp:taxon-name-part><tp:taxon-name-part taxon-name-part-type="species" reg="baisha">baisha</tp:taxon-name-part></tp:taxon-name></italic> sp. nov. <bold>3</bold><italic><tp:taxon-name><tp:taxon-name-part taxon-name-part-type="genus" reg="Fengzhen">Fengzhen</tp:taxon-name-part><tp:taxon-name-part taxon-name-part-type="species" reg="mengla">mengla</tp:taxon-name-part></tp:taxon-name></italic> sp. nov. <bold>4</bold><italic><tp:taxon-name><tp:taxon-name-part taxon-name-part-type="genus" reg="Medmassa">Medmassa</tp:taxon-name-part><tp:taxon-name-part taxon-name-part-type="species" reg="lingshui">lingshui</tp:taxon-name-part></tp:taxon-name></italic> sp. nov. <bold>5</bold><italic><tp:taxon-name><tp:taxon-name-part taxon-name-part-type="genus" reg="Peng">Peng</tp:taxon-name-part><tp:taxon-name-part taxon-name-part-type="species" reg="birmanicus">birmanicus</tp:taxon-name-part></tp:taxon-name></italic> comb. nov. <bold>6</bold><italic><tp:taxon-name><tp:taxon-name-part taxon-name-part-type="genus" reg="Spinirta">Spinirta</tp:taxon-name-part><tp:taxon-name-part taxon-name-part-type="species" reg="shaoguan">shaoguan</tp:taxon-name-part></tp:taxon-name></italic> sp. nov.</p></caption><graphic xmlns:xlink="http://www.w3.org/1999/xlink" xlink:href="zookeys-1165-017_article-102672__-g014.jpg" position="float" orientation="portrait" xlink:type="simple" id="oo_856770.jpg"><uri content-type="original_file" xlink:type="simple">https://binary.pensoft.net/fig/856770</uri></graphic></fig></tp:treatment-sec><ref-list><ref id="B12"><mixed-citation xmlns:xlink="http://www.w3.org/1999/xlink" xlink:type="simple"><person-group><name name-style="western"><surname>Simon</surname><given-names>E</given-names></name></person-group> (<year>1897</year>) Histoire naturelle des araignées. Deuxième édition, tome second. Roret, Paris, 1–192. <ext-link xlink:href="10.5962/bhl.title.51973" ext-link-type="doi" xlink:type="simple">https://doi.org/10.5962/bhl.title.51973</ext-link></mixed-citation></ref><ref id="B17"><mixed-citation xmlns:xlink="http://www.w3.org/1999/xlink" xlink:type="simple"><person-group><name name-style="western"><surname>Yamasaki</surname><given-names>T</given-names></name><name name-style="western"><surname>Hashimoto</surname><given-names>Y</given-names></name><name name-style="western"><surname>Endo</surname><given-names>T</given-names></name><name name-style="western"><surname>Hyodo</surname><given-names>F</given-names></name><name name-style="western"><surname>Itioka</surname><given-names>T</given-names></name><name name-style="western"><surname>Tavano</surname><given-names>ML</given-names></name></person-group> (<year>2017</year>) <article-title>A new species of the genus <italic><tp:taxon-name><tp:taxon-name-part taxon-name-part-type="genus">Sphecotypus</tp:taxon-name-part></tp:taxon-name></italic> O. Pickard-Cambridge, 1895 from Borneo, with a comparison with the holotype of <italic><tp:taxon-name><tp:taxon-name-part taxon-name-part-type="genus">S.</tp:taxon-name-part><tp:taxon-name-part taxon-name-part-type="species">birmanicus</tp:taxon-name-part></tp:taxon-name></italic> (Thorell, 1897) (<tp:taxon-name><tp:taxon-name-part taxon-name-part-type="order">Araneae</tp:taxon-name-part></tp:taxon-name>, <tp:taxon-name><tp:taxon-name-part taxon-name-part-type="family">Corinnidae</tp:taxon-name-part></tp:taxon-name>).</article-title><source>Annali del Museo Civico di Storia Naturale Giacomo Doria</source><volume>110</volume>: <fpage>21</fpage>–<lpage>32</lpage>.</mixed-citation></ref><ref id="B16"><mixed-citation xmlns:xlink="http://www.w3.org/1999/xlink" xlink:type="simple"><person-group><name name-style="western"><surname>Yamasaki</surname><given-names>T</given-names></name><name name-style="western"><surname>Rollard</surname><given-names>C</given-names></name></person-group> (<year>2022</year>) <article-title>Redescription of <italic><tp:taxon-name><tp:taxon-name-part taxon-name-part-type="genus">Sphecotypus</tp:taxon-name-part><tp:taxon-name-part taxon-name-part-type="species">taprobanicus</tp:taxon-name-part></tp:taxon-name></italic> Simon 1897 (<tp:taxon-name><tp:taxon-name-part taxon-name-part-type="order">Araneae</tp:taxon-name-part></tp:taxon-name>: <tp:taxon-name><tp:taxon-name-part taxon-name-part-type="family">Corinnidae</tp:taxon-name-part></tp:taxon-name>).</article-title><source>Acta Arachnologica</source><volume>71</volume>(<issue>1</issue>): <fpage>49</fpage>–<lpage>51</lpage>. <ext-link xlink:href="10.2476/asjaa.71.49" ext-link-type="doi" xlink:type="simple">https://doi.org/10.2476/asjaa.71.49</ext-link></mixed-citation></ref></ref-list></tp:taxon-treatment>
