# Supplementary material for: ﻿Two new genera and five new species of Corinnidae Karsch, 1880 (Arachnida, Araneae) from China and Vietnam
Source: Zookeys. 2023 May 30;1165:17–42. doi: 10.3897/zookeys.1165.102672 (PMC10245289; doi:10.3897/zookeys.1165.102672)
Supplement: XML Treatment for Spinirta [file zookeys.1165.102672-treatment11.xml]

<!DOCTYPE tp:taxon-treatment
  PUBLIC "-//TaxonX//DTD Taxonomic Treatment Publishing DTD v0 20100105//EN" "tax-treatment-NSO.dtd">
<tp:taxon-treatment xmlns:tp="http://www.plazi.org/taxpub"><tp:treatment-meta><kwd-group><label>Taxon classification</label><kwd>
                <named-content content-type="kingdom">Animalia</named-content>
              </kwd><kwd>
                <named-content content-type="order">Araneae</named-content>
              </kwd><kwd>
                <named-content content-type="family">Corinnidae</named-content>
              </kwd></kwd-group><mixed-citation publication-type="journal"><person-group><name><surname>Lu</surname><given-names>Ying</given-names></name><name><surname>Chu</surname><given-names>Chang</given-names></name><name><surname>Lin</surname><given-names>Zixuan</given-names></name><name><surname>Pham</surname><given-names>Dinh-Sac</given-names></name><name><surname>Li</surname><given-names>Shuqiang</given-names></name><name><surname>Yao</surname><given-names>Zhiyuan</given-names></name></person-group><article-title>﻿Two new genera and five new species of <tp:taxon-name><tp:taxon-name-part taxon-name-part-type="family">Corinnidae</tp:taxon-name-part></tp:taxon-name> Karsch, 1880 (<tp:taxon-name><tp:taxon-name-part taxon-name-part-type="class">Arachnida</tp:taxon-name-part></tp:taxon-name>, <tp:taxon-name><tp:taxon-name-part taxon-name-part-type="order">Araneae</tp:taxon-name-part></tp:taxon-name>) from China and Vietnam</article-title><source>Zookeys</source><day>30</day><month>05</month><year>2023</year><volume>1165</volume><fpage>17</fpage><lpage>42</lpage><pub-id pub-id-type="doi">10.3897/zookeys.1165.102672</pub-id></mixed-citation></tp:treatment-meta><tp:nomenclature><label>﻿Genus</label><tp:taxon-name>
              <object-id xmlns:xlink="http://www.w3.org/1999/xlink" content-type="arpha" xlink:type="simple">4BECA08D-5054-5A88-BB85-E28313818D84</object-id>
              <tp:taxon-name-part taxon-name-part-type="genus" reg="Spinirta">Spinirta</tp:taxon-name-part>
            </tp:taxon-name><tp:taxon-authority>Jin &amp; Zhang, 2020</tp:taxon-authority></tp:nomenclature><tp:treatment-sec sec-type="type species" id="SECID0E13BG"><title>Type species.</title><p><italic><tp:taxon-name><tp:taxon-name-part taxon-name-part-type="genus" reg="Spinirta">Spinirta</tp:taxon-name-part><tp:taxon-name-part taxon-name-part-type="species" reg="jinyunshanensis">jinyunshanensis</tp:taxon-name-part></tp:taxon-name></italic> Jin &amp; Zhang, 2020 from China.</p></tp:treatment-sec><tp:treatment-sec sec-type="Composition" id="SECID0EL4BG"><title>Composition.</title><p>The genus is endemic to China, and 17 species are currently included: <italic><tp:taxon-name><tp:taxon-name-part taxon-name-part-type="genus" reg="Spinirta">S.</tp:taxon-name-part><tp:taxon-name-part taxon-name-part-type="species" reg="aurita">aurita</tp:taxon-name-part></tp:taxon-name></italic> Jin &amp; Zhang, 2020 (♂), <italic><tp:taxon-name><tp:taxon-name-part taxon-name-part-type="genus" reg="Spinirta">S.</tp:taxon-name-part><tp:taxon-name-part taxon-name-part-type="species" reg="aviforma">aviforma</tp:taxon-name-part></tp:taxon-name></italic> Jin &amp; Zhang, 2020 (♂), <italic><tp:taxon-name><tp:taxon-name-part taxon-name-part-type="genus" reg="Spinirta">S.</tp:taxon-name-part><tp:taxon-name-part taxon-name-part-type="species" reg="caudata">caudata</tp:taxon-name-part></tp:taxon-name></italic> Zhang, Jin &amp; Zhang, 2023 (♂), <italic><tp:taxon-name><tp:taxon-name-part taxon-name-part-type="genus" reg="Spinirta">S.</tp:taxon-name-part><tp:taxon-name-part taxon-name-part-type="species" reg="forcipata">forcipata</tp:taxon-name-part></tp:taxon-name></italic> Jin &amp; Zhang, 2020 (♂♀), <italic><tp:taxon-name><tp:taxon-name-part taxon-name-part-type="genus" reg="Spinirta">S.</tp:taxon-name-part><tp:taxon-name-part taxon-name-part-type="species" reg="jinyunshanensis">jinyunshanensis</tp:taxon-name-part></tp:taxon-name></italic> Jin &amp; Zhang, 2020 (♂♀), <italic><tp:taxon-name><tp:taxon-name-part taxon-name-part-type="genus" reg="Spinirta">S.</tp:taxon-name-part><tp:taxon-name-part taxon-name-part-type="species" reg="lanceolata">lanceolata</tp:taxon-name-part></tp:taxon-name></italic> Zhang, Jin &amp; Zhang, 2023 (♂), <italic><tp:taxon-name><tp:taxon-name-part taxon-name-part-type="genus" reg="Spinirta">S.</tp:taxon-name-part><tp:taxon-name-part taxon-name-part-type="species" reg="leigongshanensis">leigongshanensis</tp:taxon-name-part></tp:taxon-name></italic> Jin &amp; Zhang, 2020 (♂♀), <italic><tp:taxon-name><tp:taxon-name-part taxon-name-part-type="genus" reg="Spinirta">S.</tp:taxon-name-part><tp:taxon-name-part taxon-name-part-type="species" reg="qiaoliaoensis">qiaoliaoensis</tp:taxon-name-part></tp:taxon-name></italic> (Lu &amp; Chen, 2019) (♂♀), <italic><tp:taxon-name><tp:taxon-name-part taxon-name-part-type="genus" reg="Spinirta">S.</tp:taxon-name-part><tp:taxon-name-part taxon-name-part-type="species" reg="qishuoi">qishuoi</tp:taxon-name-part></tp:taxon-name></italic> Lin &amp; Li, 2023 (♀), <italic><tp:taxon-name><tp:taxon-name-part taxon-name-part-type="genus" reg="Spinirta">S.</tp:taxon-name-part><tp:taxon-name-part taxon-name-part-type="species" reg="qizimeiensis">qizimeiensis</tp:taxon-name-part></tp:taxon-name></italic> Jin &amp; Zhang, 2020 (♀), <italic><tp:taxon-name><tp:taxon-name-part taxon-name-part-type="genus" reg="Spinirta">S.</tp:taxon-name-part><tp:taxon-name-part taxon-name-part-type="species" reg="quadrata">quadrata</tp:taxon-name-part></tp:taxon-name></italic> Jin &amp; Zhang, 2020 (♂), <italic><tp:taxon-name><tp:taxon-name-part taxon-name-part-type="genus" reg="Spinirta">S.</tp:taxon-name-part><tp:taxon-name-part taxon-name-part-type="species" reg="rugosa">rugosa</tp:taxon-name-part></tp:taxon-name></italic> Jin &amp; Zhang, 2020 (♂♀), <italic><tp:taxon-name><tp:taxon-name-part taxon-name-part-type="genus" reg="Spinirta">S.</tp:taxon-name-part><tp:taxon-name-part taxon-name-part-type="species" reg="sanxiandian">sanxiandian</tp:taxon-name-part></tp:taxon-name></italic> Liu, 2022 (♂♀), <italic><tp:taxon-name><tp:taxon-name-part taxon-name-part-type="genus" reg="Spinirta">S.</tp:taxon-name-part><tp:taxon-name-part taxon-name-part-type="species" reg="shenwushanensis">shenwushanensis</tp:taxon-name-part></tp:taxon-name></italic> Zhang, Jin &amp; Zhang, 2023 (♂♀), <italic><tp:taxon-name><tp:taxon-name-part taxon-name-part-type="genus" reg="Spinirta">S.</tp:taxon-name-part><tp:taxon-name-part taxon-name-part-type="species" reg="sishuishan">sishuishan</tp:taxon-name-part></tp:taxon-name></italic> Liu, 2022 (♂), <italic><tp:taxon-name><tp:taxon-name-part taxon-name-part-type="genus" reg="Spinirta">S.</tp:taxon-name-part><tp:taxon-name-part taxon-name-part-type="species" reg="sparsula">sparsula</tp:taxon-name-part></tp:taxon-name></italic> Jin &amp; Zhang, 2020 (♂♀), <italic><tp:taxon-name><tp:taxon-name-part taxon-name-part-type="genus" reg="Spinirta">S.</tp:taxon-name-part><tp:taxon-name-part taxon-name-part-type="species" reg="wuyishanensis">wuyishanensis</tp:taxon-name-part></tp:taxon-name></italic> Zhou, 2022 (♂).</p></tp:treatment-sec></tp:taxon-treatment>
