# Supplementary material for: ﻿Two new genera and five new species of Corinnidae Karsch, 1880 (Arachnida, Araneae) from China and Vietnam
Source: Zookeys. 2023 May 30;1165:17–42. doi: 10.3897/zookeys.1165.102672 (PMC10245289; doi:10.3897/zookeys.1165.102672)
Supplement: XML Treatment for Spinirta shaoguan [file zookeys.1165.102672-treatment12.xml]

<!DOCTYPE tp:taxon-treatment
  PUBLIC "-//TaxonX//DTD Taxonomic Treatment Publishing DTD v0 20100105//EN" "tax-treatment-NSO.dtd">
<tp:taxon-treatment xmlns:tp="http://www.plazi.org/taxpub"><tp:treatment-meta><kwd-group><label>Taxon classification</label><kwd>
                <named-content content-type="kingdom">Animalia</named-content>
              </kwd><kwd>
                <named-content content-type="order">Araneae</named-content>
              </kwd><kwd>
                <named-content content-type="family">Corinnidae</named-content>
              </kwd></kwd-group><mixed-citation publication-type="journal"><person-group><name><surname>Lu</surname><given-names>Ying</given-names></name><name><surname>Chu</surname><given-names>Chang</given-names></name><name><surname>Lin</surname><given-names>Zixuan</given-names></name><name><surname>Pham</surname><given-names>Dinh-Sac</given-names></name><name><surname>Li</surname><given-names>Shuqiang</given-names></name><name><surname>Yao</surname><given-names>Zhiyuan</given-names></name></person-group><article-title>﻿Two new genera and five new species of <tp:taxon-name><tp:taxon-name-part taxon-name-part-type="family">Corinnidae</tp:taxon-name-part></tp:taxon-name> Karsch, 1880 (<tp:taxon-name><tp:taxon-name-part taxon-name-part-type="class">Arachnida</tp:taxon-name-part></tp:taxon-name>, <tp:taxon-name><tp:taxon-name-part taxon-name-part-type="order">Araneae</tp:taxon-name-part></tp:taxon-name>) from China and Vietnam</article-title><source>Zookeys</source><day>30</day><month>05</month><year>2023</year><volume>1165</volume><fpage>17</fpage><lpage>42</lpage><pub-id pub-id-type="doi">10.3897/zookeys.1165.102672</pub-id></mixed-citation></tp:treatment-meta><tp:nomenclature><label>﻿</label><tp:taxon-name>
              <object-id xmlns:xlink="http://www.w3.org/1999/xlink" content-type="arpha" xlink:type="simple">9341B18A-713D-5BA1-B475-36F5E9BA7DF3</object-id>
              <tp:taxon-name-part taxon-name-part-type="genus" reg="Spinirta">Spinirta</tp:taxon-name-part>
              <tp:taxon-name-part taxon-name-part-type="species" reg="shaoguan">shaoguan</tp:taxon-name-part>
              <object-id xmlns:xlink="http://www.w3.org/1999/xlink" content-type="zoobank" xlink:type="simple">https://zoobank.org/DAE661B6-5742-42BF-8EC8-3DB835BF5EF5</object-id>
            </tp:taxon-name><tp:taxon-authority>Lu &amp; Li</tp:taxon-authority><tp:taxon-status xmlns:xlink="http://www.w3.org/1999/xlink" xlink:type="simple">sp. nov.</tp:taxon-status><xref ref-type="fig" rid="F12">Figs 12</xref><xref ref-type="fig" rid="F13">, 13</xref></tp:nomenclature><tp:treatment-sec sec-type="type material" id="SECID0E6EAI"><title>Type material.</title><p><bold><italic>Holotype</italic></bold>: 1♂ (<named-content xmlns:xlink="http://www.w3.org/1999/xlink" content-type="dwc:institutional_code" xlink:title="Institute of Zoology, Chinese Academy of Sciences" xlink:href="http://grbio.org/institution/institute-zoology-chinese-academy-sciences" xlink:type="simple">IZCAS</named-content>-Ar 44426), <bold>China</bold>, Guangdong, Shaoguan, Nanling Nature Reserve, <named-content xmlns:xlink="http://www.w3.org/1999/xlink" content-type="dwc:verbatimCoordinates" xlink:type="simple"><named-content content-type="geo-json" specific-use="{&#34;type&#34;:&#34;Point&#34;,&#34;coordinates&#34;:[113.010200,24.928700]}" id="NCID0EUFAI" xlink:type="simple">24.9287°N, 113.0102°E</named-content></named-content>, hand catch in leaf litter, 16–21 July 2008, G. Tang leg.</p></tp:treatment-sec><tp:treatment-sec sec-type="etymology" id="SECID0EZFAI"><title>Etymology.</title><p>The specific name refers to the type locality and is a noun in apposition.</p></tp:treatment-sec><tp:treatment-sec sec-type="diagnosis" id="SECID0E5FAI"><title>Diagnosis.</title><p>The new species resembles <italic><tp:taxon-name><tp:taxon-name-part taxon-name-part-type="genus" reg="Spinirta">S.</tp:taxon-name-part><tp:taxon-name-part taxon-name-part-type="species" reg="aurita">aurita</tp:taxon-name-part></tp:taxon-name></italic> Jin &amp; Zhang, 2020 (cf. Figs <xref ref-type="fig" rid="F12">12</xref>, <xref ref-type="fig" rid="F13">13</xref> and <xref ref-type="bibr" rid="B4">Jin and Zhang 2020</xref>: 317, figs 3D, 14A–I, 15A–D) as the males have similar triangular prolateral tibial tubercle (Fig. <xref ref-type="fig" rid="F12">12A</xref>) and a retrolateral tibial apophysis with the outer edge ear-shaped (Fig. <xref ref-type="fig" rid="F12">12B, C</xref>). Males can be distinguished by the tibia with a large, triangular ventral apophysis (Fig. <xref ref-type="fig" rid="F12">12A–C</xref>; vs. tibia with inconspicuous ventral protrusion), by the ventral surface of retrolateral tibial apophysis with long coniform spines (Fig. <xref ref-type="fig" rid="F12">12B, C</xref>; vs. ventral surface of retrolateral tibial apophysis with short coniform spines), and by the embolus digitiform, curved, apically sclerotized, with file-like grooves on the surface, and with two coniform apophyses distally and a small sharp apophysis centrally (Fig. <xref ref-type="fig" rid="F12">12A–C</xref>; vs. embolus long, with long and sharp embolar apophysis, file-like grooves almost invisible on embolar apophysis surface). Female unknown.</p><fig id="F12" position="float" orientation="portrait"><object-id xmlns:xlink="http://www.w3.org/1999/xlink" content-type="doi" xlink:type="simple">10.3897/zookeys.1165.102672.figure12</object-id><object-id xmlns:xlink="http://www.w3.org/1999/xlink" content-type="arpha" xlink:type="simple">021B7C5A-B62E-5A0C-8597-BDAEC0CC027B</object-id><label>Figure 12.</label><caption><p><italic><tp:taxon-name><tp:taxon-name-part taxon-name-part-type="genus" reg="Spinirta">Spinirta</tp:taxon-name-part><tp:taxon-name-part taxon-name-part-type="species" reg="shaoguan">shaoguan</tp:taxon-name-part></tp:taxon-name></italic> sp. nov., holotype male <bold>A–C</bold> palp <bold>A</bold> prolateral view <bold>B</bold> ventral view <bold>C</bold> retrolateral view. Abbreviations: E = embolus, PTT = prolateral tibial tubercle, RTA = retrolateral tibial apophysis, SD = sperm duct, ST = subtegulum, VTA = ventral tibial apophysis. Scale bar: 1.00 mm.</p></caption><graphic xmlns:xlink="http://www.w3.org/1999/xlink" xlink:href="zookeys-1165-017_article-102672__-g012.jpg" position="float" orientation="portrait" xlink:type="simple" id="oo_856768.jpg"><uri content-type="original_file" xlink:type="simple">https://binary.pensoft.net/fig/856768</uri></graphic></fig><fig id="F13" position="float" orientation="portrait"><object-id xmlns:xlink="http://www.w3.org/1999/xlink" content-type="doi" xlink:type="simple">10.3897/zookeys.1165.102672.figure13</object-id><object-id xmlns:xlink="http://www.w3.org/1999/xlink" content-type="arpha" xlink:type="simple">DCF208E9-E27B-52FE-B8DA-B524E1C91CA1</object-id><label>Figure 13.</label><caption><p><italic><tp:taxon-name><tp:taxon-name-part taxon-name-part-type="genus" reg="Spinirta">Spinirta</tp:taxon-name-part><tp:taxon-name-part taxon-name-part-type="species" reg="shaoguan">shaoguan</tp:taxon-name-part></tp:taxon-name></italic> sp. nov., holotype male <bold>A, B</bold> habitus <bold>A</bold> dorsal view <bold>B</bold> ventral view. Scale bar: 1.00 mm.</p></caption><graphic xmlns:xlink="http://www.w3.org/1999/xlink" xlink:href="zookeys-1165-017_article-102672__-g013.jpg" position="float" orientation="portrait" xlink:type="simple" id="oo_856769.jpg"><uri content-type="original_file" xlink:type="simple">https://binary.pensoft.net/fig/856769</uri></graphic></fig></tp:treatment-sec><tp:treatment-sec sec-type="description" id="SECID0ENJAI"><title>Description.</title><p><bold>Male</bold> (<bold>holotype</bold>, Fig. <xref ref-type="fig" rid="F13">13A, B</xref>). Total body length 9.64: carapace 5.05 long, 3.86 wide; abdomen 4.59 long, 2.82 wide. Carapace dark brown to black, convex, with rough surface; highest before fovea; thoracic region ovoid, cephalic region with parallel sides; widest at coxae II, gradually narrowing backwards, slightly concave at posterior margin before pedicel; radial and cervical grooves indistinct; fovea longitudinal, short. Diameters of eyes: <abbrev xmlns:xlink="http://www.w3.org/1999/xlink" xlink:title="anterior median eye" id="ABBRID0E2JAI" xlink:type="simple">AME</abbrev> 0.19, <abbrev xmlns:xlink="http://www.w3.org/1999/xlink" xlink:title="anterior lateral eye" id="ABBRID0E6JAI" xlink:type="simple">ALE</abbrev> 0.22, <abbrev xmlns:xlink="http://www.w3.org/1999/xlink" xlink:title="posterior median eye" id="ABBRID0EDKAI" xlink:type="simple">PME</abbrev> 0.20, <abbrev xmlns:xlink="http://www.w3.org/1999/xlink" xlink:title="posterior lateral eye" id="ABBRID0EHKAI" xlink:type="simple">PLE</abbrev> 0.23. Eye interdistances: <abbrev xmlns:xlink="http://www.w3.org/1999/xlink" xlink:title="anterior median eye" id="ABBRID0ELKAI" xlink:type="simple">AME</abbrev>–<abbrev xmlns:xlink="http://www.w3.org/1999/xlink" xlink:title="anterior median eye" id="ABBRID0EPKAI" xlink:type="simple">AME</abbrev> 0.30, <abbrev xmlns:xlink="http://www.w3.org/1999/xlink" xlink:title="anterior median eye" id="ABBRID0ETKAI" xlink:type="simple">AME</abbrev>–<abbrev xmlns:xlink="http://www.w3.org/1999/xlink" xlink:title="anterior lateral eye" id="ABBRID0EXKAI" xlink:type="simple">ALE</abbrev> 0.21, <abbrev xmlns:xlink="http://www.w3.org/1999/xlink" xlink:title="posterior median eye" id="ABBRID0E2KAI" xlink:type="simple">PME</abbrev>–<abbrev xmlns:xlink="http://www.w3.org/1999/xlink" xlink:title="posterior median eye" id="ABBRID0E6KAI" xlink:type="simple">PME</abbrev> 0.33, <abbrev xmlns:xlink="http://www.w3.org/1999/xlink" xlink:title="posterior median eye" id="ABBRID0EDLAI" xlink:type="simple">PME</abbrev>–<abbrev xmlns:xlink="http://www.w3.org/1999/xlink" xlink:title="posterior lateral eye" id="ABBRID0EHLAI" xlink:type="simple">PLE</abbrev> 0.38, <abbrev xmlns:xlink="http://www.w3.org/1999/xlink" xlink:title="anterior median eye" id="ABBRID0ELLAI" xlink:type="simple">AME</abbrev>–<abbrev xmlns:xlink="http://www.w3.org/1999/xlink" xlink:title="posterior median eye" id="ABBRID0EPLAI" xlink:type="simple">PME</abbrev> 0.34, <abbrev xmlns:xlink="http://www.w3.org/1999/xlink" xlink:title="anterior lateral eye" id="ABBRID0ETLAI" xlink:type="simple">ALE</abbrev>–<abbrev xmlns:xlink="http://www.w3.org/1999/xlink" xlink:title="posterior lateral eye" id="ABBRID0EXLAI" xlink:type="simple">PLE</abbrev> 0.17. <abbrev xmlns:xlink="http://www.w3.org/1999/xlink" xlink:title="width of cephalic region at PLE" id="ABBRID0E2LAI" xlink:type="simple">CRW</abbrev>/carapace width = 0.61. <abbrev xmlns:xlink="http://www.w3.org/1999/xlink" xlink:title="median ocular area" id="ABBRID0E6LAI" xlink:type="simple">MOA</abbrev> 0.70 long, front width 0.62, back width 0.73. Clypeus height narrower than diameter of <abbrev xmlns:xlink="http://www.w3.org/1999/xlink" xlink:title="anterior median eye" id="ABBRID0EDMAI" xlink:type="simple">AME</abbrev>. Chilum present, single, triangular, sclerotized, and brown. Chelicerae same color as carapace; with three promarginal teeth, five retromarginal teeth. Endites brown, longer than wide, subapically with membranous area, apical margin with long, curved setae. Labium dark brown, longer than wide. Labium 0.82 long, 0.73 wide. Sternum dark brown marginally and light brown centrally, shield-shaped, longer than wide, precoxal triangles present. Sternum 2.26 long, 1.85 wide. Legs dark brown to yellowish, coxae I brown, coxae II–IV yellowish. Measurements of legs: I 14.76 (4.11, 1.83, 3.58, 3.39, 1.85), II 14.09 (3.98, 1.72, 3.32, 3.29, 1.78), III 11.92 (3.28, 1.56, 2.69, 2.82, 1.57), IV 15.29 (3.94, 1.69, 3.56, 4.45, 1.65). Leg spination: tibiae I–II with four pairs of ventral spines, III–IV with two pairs of ventral spines; metatarsi I–IV with two pairs of ventral spines. Abdomen ovoid, dark brown, with longitudinal strip and yellowish patch anteriorly and medially, and white patch posteriorly; venter dark brown, with two yellowish arched patches. Spinnerets yellowish, with brown marks.</p><p><bold><italic>Palp</italic></bold> (Fig. <xref ref-type="fig" rid="F12">12A–C</xref>). Tibia with triangular prolateral tibial tubercle and large, triangular ventral tibial apophysis; retrolateral tibial apophysis outer edge ear-shaped, ventral surface with dense thick long coniform spines. Cymbium tip conical, apically with stout setae, and with deep furrow ventrally. Tegulum elongate oval, 2/3 length of cymbium, with U-shaped sperm duct, sinuous at distal part. Subtegulum exposed prolaterally. Embolus digitiform, curved, apically sclerotized, with file-like grooves on surface, and with two coniform apophyses distally and small sharp apophysis centrally.</p></tp:treatment-sec><tp:treatment-sec sec-type="distribution" id="SECID0ESMAI"><title>Distribution.</title><p>China (Guangdong, type locality; Fig. <xref ref-type="fig" rid="F14">14</xref>).</p><fig id="F14" position="float" orientation="portrait"><object-id xmlns:xlink="http://www.w3.org/1999/xlink" content-type="doi" xlink:type="simple">10.3897/zookeys.1165.102672.figure14</object-id><object-id xmlns:xlink="http://www.w3.org/1999/xlink" content-type="arpha" xlink:type="simple">4EB34E68-47B3-5350-BDBF-E052662DCAC0</object-id><label>Figure 14.</label><caption><p>New distribution records of corinnid species from China and Vietnam <bold>1</bold><italic><tp:taxon-name><tp:taxon-name-part taxon-name-part-type="genus" reg="Allomedmassa">Allomedmassa</tp:taxon-name-part><tp:taxon-name-part taxon-name-part-type="species" reg="tamdao">tamdao</tp:taxon-name-part></tp:taxon-name></italic> sp. nov. <bold>2</bold><italic><tp:taxon-name><tp:taxon-name-part taxon-name-part-type="genus" reg="Echinax">Echinax</tp:taxon-name-part><tp:taxon-name-part taxon-name-part-type="species" reg="baisha">baisha</tp:taxon-name-part></tp:taxon-name></italic> sp. nov. <bold>3</bold><italic><tp:taxon-name><tp:taxon-name-part taxon-name-part-type="genus" reg="Fengzhen">Fengzhen</tp:taxon-name-part><tp:taxon-name-part taxon-name-part-type="species" reg="mengla">mengla</tp:taxon-name-part></tp:taxon-name></italic> sp. nov. <bold>4</bold><italic><tp:taxon-name><tp:taxon-name-part taxon-name-part-type="genus" reg="Medmassa">Medmassa</tp:taxon-name-part><tp:taxon-name-part taxon-name-part-type="species" reg="lingshui">lingshui</tp:taxon-name-part></tp:taxon-name></italic> sp. nov. <bold>5</bold><italic><tp:taxon-name><tp:taxon-name-part taxon-name-part-type="genus" reg="Peng">Peng</tp:taxon-name-part><tp:taxon-name-part taxon-name-part-type="species" reg="birmanicus">birmanicus</tp:taxon-name-part></tp:taxon-name></italic> comb. nov. <bold>6</bold><italic><tp:taxon-name><tp:taxon-name-part taxon-name-part-type="genus" reg="Spinirta">Spinirta</tp:taxon-name-part><tp:taxon-name-part taxon-name-part-type="species" reg="shaoguan">shaoguan</tp:taxon-name-part></tp:taxon-name></italic> sp. nov.</p></caption><graphic xmlns:xlink="http://www.w3.org/1999/xlink" xlink:href="zookeys-1165-017_article-102672__-g014.jpg" position="float" orientation="portrait" xlink:type="simple" id="oo_856770.jpg"><uri content-type="original_file" xlink:type="simple">https://binary.pensoft.net/fig/856770</uri></graphic></fig></tp:treatment-sec><ref-list><ref id="B4"><mixed-citation xmlns:xlink="http://www.w3.org/1999/xlink" xlink:type="simple"><person-group><name name-style="western"><surname>Jin</surname><given-names>C</given-names></name><name name-style="western"><surname>Zhang</surname><given-names>F</given-names></name></person-group> (<year>2020</year>) <article-title><italic><tp:taxon-name><tp:taxon-name-part taxon-name-part-type="genus">Spinirta</tp:taxon-name-part></tp:taxon-name></italic> gen. nov., a new dark sac spider genus from southern China (<tp:taxon-name><tp:taxon-name-part taxon-name-part-type="order">Araneae</tp:taxon-name-part></tp:taxon-name>: <tp:taxon-name><tp:taxon-name-part taxon-name-part-type="family">Corinnidae</tp:taxon-name-part></tp:taxon-name>).</article-title><source>Zootaxa</source><volume>4838</volume>(<issue>3</issue>): <fpage>301</fpage>–<lpage>330</lpage>. <ext-link xlink:href="10.11646/zootaxa.4838.3.1" ext-link-type="doi" xlink:type="simple">https://doi.org/10.11646/zootaxa.4838.3.1</ext-link></mixed-citation></ref></ref-list></tp:taxon-treatment>
